# Supplementary material for: Accounting for overdispersion in skilled antenatal care: Identifying determinants using Bangladesh Demographic and Health Survey 2022 data
Source: PLoS One. 2026 Apr 8;21(4):e0346258. doi: 10.1371/journal.pone.0346258 (PMC13061173; doi:10.1371/journal.pone.0346258)
Supplement: S1 File — (CSV) [file pone.0346258.s001.csv]

CASEID	Age_gap_in_year	Division	Place_residence	Religion	Mothers_Edu	Birth_order	Wealth_index	BMI	Media_Exposed	Employment	Internet_Use	Migration	Wanted_pregnancy	Number_children	Sex_HH	Family_size	Age_gap	Mothers_age_last_birth	marital_Status	Husbands_occupation	Husband_Edu	Specialized_ANC	ANC_skilled	Skilled_4_ANC	Skilled_8_ANC	Desire_child	Newspaper	Radio	TV	V001	V005	Sampling_Weight
	0	5	0	1	3	2	0	1	1	1	0	0	0	2	1	1	0	2	1	1	3	1	2	0	0	0	0	0	1	508	1374598	1.374598
	0	2	0	1	2	1	0		1	0	0	0	1	1	1	1	0	2	1	1	3	1	5	1	0	1	0	0	1	128	1903976	1.903976
	0	7	0	1	1	2	0	2	0	0	0	0	0	3	1	1	0	2	1	2	3	1	3	0	0	0	0	0	0	550	1187880	1.18788
	0	1	1	1	3	2	0		1	0	0	0	1	2	1	1	0	2	1	2	3	1	5	1	0	0	0	0	1	595	1110050	1.11005
	0	4	0	1	3	2	0		1	1	0	0	1	2	1	1	0	3	1	2	3	1	4	1	0	0	0	0	1	164	3891736	3.891736
	0	5	0	1	3	1	0		1	1	0	0	1	1	1	1	0	2	1	6	3	1	4	1	0	1	0	0	1	324	1234938	1.234938
	0	5	0	1	2	2	0	3	0	1		0	0	3	1	0	0	2	1	1	2	1	1	0	0	1	0	0	0	634	636642	.636642
	0	5	0	1	3	2	0	3	1	0	0	0	1	2	1	0	0	2	1	1	2	1	4	1	0	0	0	0	1	18	412588	.412588
	0	3	1	1	2	2	0		0	0	0	0	1	2	1	0	0	2	1	1	2	1	5	1	0	0	0	0	0	615	134405	.134405
	0	7	1	1	0	1	0		1	0	0	0	1	1	1	1	0	2	1	2	2	0	0	0	0	1	0	0	1	615	134405	.134405
	0	6	1	0	2	2	0	2	1	1		0	0	2	1	1	0	2	1	2	2	1	1	0	0	0	0	0	1	308	998179	.998179
	0	7	0	1	2	2	0	2	0	0	0	0	1	2	1	1	0	2	1	2	2	1	1	0	0	0	0	0	0	382	659415	.659415
	0	0	0	1	2	2	0		0	1		1	1	2	1	0	0	2	1	2	2	1	6	1	0	0	0	0	0	526	524857	.524857
	0	7	0	1	2	2	0	2	1	0	0	0	0	2	1	0	0	2	5	4	2	1	1	0	0	0	0	0	1	192	980423	.980423
	0	0	1	1	2	1	0		1	0	0	0	1	1	1	0	0	2	1	4	2	1	2	0	0	1	0	1	1	204	2992950	2.99295
	0	5	1	1	2	2	0	2	1	0	0	0	1	2	1	0	0	2	1	4	2	1	5	1	0	0	0	0	1	159	1579901	1.579901
	0	5	0	1	3	2	0		1	1	0	0	1	2	1	1	0	2	1	5	2	1	3	0	0	0	0	0	1	204	2992950	2.99295
	0	7	0	1	2	1	0		1	0	0	0	1	1	1	1	0	2	1	1	1	0	0	0	0	0	0	0	1	367	456984	.456984
	0	7	0	1	2	1	0	3	1	0	0	1	0	1	1	1	0	2	1	1	1	1	2	0	0	1	0	0	1	470	834020	.83402
	0	7	0	1	2	1	0		0	0	0	0	0	1	1	0	0	2	1	2	1	1	7	1	0	1	0	0	0	189	808685	.808685
	0	2	1	1	1	2	0	2	0	1	0	1	0	2	0	0	0	2	1	2	1	1	4	1	0	0	0	0	0	539	506938	.506938
	0	2	0	1	2	3	0	3	0	0	0	0	1	3	1	1	0	2	1	4	1	1	2	0	0	0	0	0	0	284	777626	.777626
	0	4	1	1	1	2	0	2	1	0	1	0	0	3	1	0	0	2	1	4	1	1	4	1	0	0	0	0	1	611	215515	.215515
	0	0	0	1	0	2	0	2	0	1	0	0	1	2	0	0	0	2	1	4	0	1	3	0	0	0	0	0	0	10	135222	.135222
	1	5	0	1	3	1	0		1	0		0	1	1	1	1	1	1	1	1	3	1	1	0	0	1	0	0	1	203	1559199	1.559199
	1	5	0	1	2	1	0	2	1	0	0	0	1	1	1	0	1	1	1	1	3	1	3	0	0	1	0	0	1	416	796849	.796849
	1	6	0	1	3	1	0	2	0	0	0	1	1	1	1	1	1	1	1	1	3	1	2	0	0	1	0	0	0	479	1243496	1.243496
	1	4	0	1	2	1	0	2	1	0	0	0	1	1	1	1	1	2	5	1	3	1	2	0	0	1	0	0	1	548	1139499	1.139499
	1	3	0	1	2	2	0	3	1	0	0	0	1	2	1	0	1	2	1	1	3	1	4	1	0	0	0	0	1	407	874648	.874648
	1	4	0	1	3	1	0	2	0	0		0	1	1	1	1	1	2	4	1	3	1	5	1	0	1	0	0	0	256	1140826	1.140826
	1	0	1	1	0	1	0		0	0	0	0	1	1	1	0	1	1	1	2	3	1	1	0	0	1	0	0	0	473	1267204	1.267204
	1	6	1	1	2	1	0	1	1	0	1	0	0	1	1	1	1	1	1	2	3	1	4	1	0	1	0	1	0	510	1323971	1.323971
	1	0	0	1	3	1	0	2	0	0	1	1	1	1	1	1	1	1	1	2	3	1	3	0	0	1	0	0	0	285	677243	.677243
	1	7	1	1	2	1	0		1	0	0	1	1	1	0	0	1	1	1	2	3	1	5	1	0	1	0	0	1	341	1055886	1.055886
	1	6	0	0	3	1	0	2	1	0		0	1	1	1	1	1	2	1	2	3	1	2	0	0	1	0	0	1	247	1708242	1.708242
	1	1	1	1	3	2	0	2	1	0		0	1	1	0	0	1	2	1	2	3	1	3	0	0	0	0	0	1	62	744165	.744165
	1	2	1	1	3	2	0		0	0		0	1	2	1	1	1	2	1	2	3	1	3	0	0	0	0	0	0	621	397545	.397545
	1	4	0	1	3	1	0		1	1	0	0	1	1	1	0	1	2	1	2	3	1	3	0	0	1	0	0	1	108	957517	.957517
	1	5	0	1	2	2	0	1	0	0	0	0	1	2	1	0	1	2	1	2	3	1	3	0	0	0	0	0	0	532	552507	.552507
	1	7	1	1	3	1	0		1	0	0	0	1	1	0	1	1	2	1	2	3	1	3	0	0	1	1	0	0	642	683716	.683716
	1	2	0	0	3	1	0		0	1	0	0	1	1	1	0	1	2	1	2	3	1	4	1	0	1	0	0	0	515	1697681	1.697681
	1	3	0	1	2	2	0	2	1	1	0	0	1	2	1	0	1	2	1	2	3	1	5	1	0	1	0	0	1	123	1603413	1.603413
	1	4	0	1	3	1	0	1	1	0		0	1	1	1	0	1	2	1	2	3	1	5	1	0	1	0	0	1	197	2190756	2.190756
	1	5	0	1	2	1	0		1	1		0	1	1	1	0	1	2	1	2	3	1	8	1	1	1	0	0	1	185	1370848	1.370848
	1	4	0	1	2	1	0	2	0	0	0	0	1	1	1	0	1	2	1	2	3	1	8	1	1	1	0	0	0	353	1063675	1.063675
	1	6	0	1	2	1	0	2	0	0	0	1	1	1	1	0	1	2	1	2	3	1	3	0	0	1	0	0	0	117	1476158	1.476158
	1	7	1	1	3	1	0		0	0	0	1	1	1	1	0	1	2	1	2	3	1	5	1	0	1	0	0	0	630	651002	.651002
	1	5	0	1	1	2	0		1	0		1	1	2	1	0	1	2	1	2	3	1	6	1	0	0	0	0	1	222	1604910	1.60491
	1	1	0	1	2	1	0	1	1	0		0	1	1	0	0	1	1	1	3	3	1	2	0	0	0	0	0	1	644	582360	.58236
	1	1	0	1	2	3	0	2	1	0		0	1	4	1	0	1	2	1	3	3	0	0	0	0	0	0	1	0	163	1621722	1.621722
	1	3	0	1	3	1	0		0	0		0	1	1	1	1	1	2	1	3	3	1	3	0	0	1	0	0	0	646	593792	.593792
	1	2	1	1	3	1	0	2	0	0		1	1	1	1	1	1	2	1	3	3	1	2	0	0	1	0	0	0	118	968323	.968323
	1	6	0	0	3	1	0	2	0	0		0	1	1	1	0	1	1	1	4	3	1	3	0	0	1	0	0	0	172	1355541	1.355541
	1	6	0	0	1	2	0		0	0	0	0	1	2	1	1	1	1	1	4	3	1	4	1	0	0	0	0	0	454	915731	.915731
	1	5	0	1	2	2	0		1	0	0	0	1	2	1	1	1	2	1	4	3	1	3	0	0	0	0	0	1	180	1463265	1.463265
	1	6	1	1	2	1	0	2	1	1		0	1	1	1	0	1	2	1	4	3	1	3	0	0	1	0	0	1	519	1267672	1.267672
	1	5	1	1	2	2	0	2	0	0	0	0	1	2	1	0	1	2	1	4	3	1	4	1	0	0	0	0	0	27	726472	.726472
	1	6	0	1	3	2	0		1	1	0	0	1	1	1	0	1	2	1	4	3	1	7	1	0	1	1	0	1	665	686536	.686536
	1	1	1	1	3	1	0	2	1	0	0	0	1	1	1	1	1	2	1	4	3	1	8	1	1	1	0	0	1	641	583030	.58303
	1	5	0	1	3	1	0	2	1	1	0	0	1	1	1	1	1	2	1	6	3	1	1	0	0	1	0	0	1	665	686536	.686536
	1	5	0	1	0	2	0	2	1	1	0	0	1	2	1	0	1	1	1	1	2	0	0	0	0	0	0	0	1	248	1593510	1.59351
	1	0	0	1	2	1	0	2	0	0	0	0	1	1	1	0	1	1	1	1	2	1	1	0	0	1	0	0	0	600	1181647	1.181647
	1	3	0	1	2	1	0		1	0	0	0	1	1	1	1	1	1	1	1	2	1	2	0	0	1	0	0	1	656	722618	.722618
	1	6	0	1	2	1	0	2	1	0	0	0	1	1	1	0	1	1	1	1	2	1	2	0	0	1	0	0	1	652	651074	.651074
	1	0	0	1	3	2	0	1	0	1	1	0	0	3	1	1	1	2	1	1	2	0	0	0	0	0	0	0	0	295	813238	.813238
	1	5	1	0	2	1	0	1	1	1	0	0	1	1	1	1	1	2	1	1	2	1	1	0	0	1	0	0	1	461	941568	.941568
	1	6	0	0	2	2	0	2	1	1	0	0	1	2	1	0	1	2	1	1	2	1	1	0	0	0	0	0	1	64	708388	.708388
	1	6	0	1	1	2	0		0	1	1	0	1	2	1	1	1	2	1	1	2	1	2	0	0	0	0	0	0	633	651119	.651119
	1	6	1	1	2	2	0		1	0		0	0	2	1	0	1	2	1	1	2	1	3	0	0	0	0	0	1	122	1623837	1.623837
	1	3	0	1	1	2	0	3	0	0	0	0	1	2	1	0	1	2	1	1	2	1	4	1	0	1	0	0	0	136	1309238	1.309238
	1	7	0	1	2	3	0	2	0	0	0	0	1	3	1	1	1	2	1	1	2	1	4	1	0	0	0	0	0	671	711006	.711006
	1	1	0	1	2	2	0	3	1	0	1	0	1	3	1	1	1	3	1	1	2	1	3	0	0	0	0	0	1	78	696910	.69691
	1	2	1	1	2	1	0		0	0		0	1	1	1	1	1	1	3	2	2	0	0	0	0	1	0	0	0	599	1157814	1.157814
	1	2	0	1	3	1	0		1	0	0	0	1	1	1	1	1	1	1	2	2	0	0	0	0	1	0	0	1	96	1026505	1.026505
	1	5	0	1	2	1	0		1	0	0	0	1	1	1	0	1	1	1	2	2	0	0	0	0	1	0	0	1	136	1309238	1.309238
	1	6	0	1	2	1	0		1	0	1	0	1	1	1	1	1	1	1	2	2	1	1	0	0	1	0	0	1	371	498208	.498208
	1	3	0	1	2	1	0		1	0	0	0	1	1	1	1	1	1	1	2	2	1	2	0	0	1	0	0	1	4	145449	.145449
	1	6	0	1	2	1	0		1	0	0	0	1	1	0	0	1	1	1	2	2	1	3	0	0	1	0	0	1	432	720392	.720392
	1	1	1	1	2	1	0		0	0	0	0	1	1	0	0	1	1	1	2	2	1	4	1	0	1	0	0	0	103	758279	.758279
	1	0	0	1	1	1	0		0	0	1	0	0	1	1	1	1	1	1	2	2	1	4	1	0	1	0	0	0	411	791127	.791127
	1	4	1	1	2	1	0		1	0	0	0	1	1	1	1	1	1	1	2	2	1	4	1	0	1	0	0	1	630	651002	.651002
	1	2	0	1	2	2	0	2	1	0	0	0	1	2	1	1	1	1	1	2	2	1	5	1	0	0	0	0	1	370	470719	.470719
	1	2	0	1	2	1	0		0	0	0	1	1	1	1	0	1	1	1	2	2	1	1	0	0	0	0	0	0	106	665237	.665237
	1	6	0	1	2	1	0	2	1	0	0	1	1	1	1	1	1	1	1	2	2	1	1	0	0	1	0	1	0	174	1176988	1.176988
	1	0	1	1	2	1	0	2	1	1		1	1	1	1	0	1	1	1	2	2	1	3	0	0	1	0	1	0	113	1413621	1.413621
	1	3	0	1	2	1	0		0	0	1	1	1	1	1	0	1	1	1	2	2	1	10	1	1	1	0	0	0	230	1591939	1.591939
	1	2	1	1	1	3	0	2	1	0	1	0	0	5	1	0	1	2	1	2	2	0	0	0	0	0	0	0	1	484	1351049	1.351049
	1	0	1	1	0	2	0	2	0	0	0	0	1	3	1	0	1	2	1	2	2	0	0	0	0	0	0	0	0	558	998846	.998846
	1	0	0	1	2	2	0	2	1	1	0	0	1	2	1	0	1	2	1	2	2	0	0	0	0	1	0	0	1	486	1965784	1.965784
	1	7	1	1	1	2	0		1	0	0	0	1	2	1	0	1	2	1	2	2	0	0	0	0	1	0	0	1	297	771154	.771154
	1	7	0	1	2	2	0		0	0		0	1	2	1	1	1	2	1	2	2	0	0	0	0	0	0	0	0	604	890804	.890804
	1	6	0	0	3	1	0		0	0	0	0	1	1	1	0	1	2	1	2	2	1	1	0	0	1	0	0	0	588	1132553	1.132553
	1	1	1	0	2	1	0	2	1	1	0	0	1	1	1	0	1	2	1	2	2	1	1	0	0	0	0	0	1	466	1278858	1.278858
	1	2	0	1	2	2	0		1	0	0	0	1	3	1	0	1	2	1	2	2	1	1	0	0	0	0	0	1	383	808994	.808994
	1	3	0	1	2	2	0	2	1	0	0	0	1	2	1	1	1	2	1	2	2	1	1	0	0	0	0	0	1	552	1166958	1.166958
	1	7	0	1	1	1	0	3	0	0	1	0	1	1	1	1	1	2	1	2	2	1	1	0	0	1	0	0	0	570	1008636	1.008636
	1	2	0	1	2	2	0		1	0		0	1	2	0	0	1	2	1	2	2	1	2	0	0	1	0	0	1	486	1965784	1.965784
	1	2	0	1	1	1	0		0	1		0	1	1	0	0	1	2	1	2	2	1	2	0	0	0	0	0	0	593	1011222	1.011222
	1	1	1	1	3	1	0		1	0	0	0	0	1	0	1	1	2	1	2	2	1	2	0	0	0	0	0	1	346	1072861	1.072861
	1	3	0	1	2	2	0		1	1	0	0	1	2	1	1	1	2	1	2	2	1	2	0	0	0	0	0	1	457	934814	.934814
	1	3	0	1	1	3	0	3	0	0		0	1	4	0	1	1	2	1	2	2	1	2	0	0	0	0	0	0	637	651132	.651132
	1	6	0	0	1	2	0	3	1	0		0	1	2	1	1	1	2	1	2	2	1	2	0	0	0	0	0	1	386	717580	.71758
	1	0	0	1	2	2	0	3	1	0	0	0	1	3	1	1	1	2	1	2	2	1	3	0	0	0	0	0	1	491	1098927	1.098927
	1	1	0	1	2	1	0		1	0		0	1	1	1	0	1	2	1	2	2	1	3	0	0	1	0	0	1	550	1187880	1.18788
	1	3	0	1	1	2	0		1	0	0	0	0	2	1	0	1	2	3	2	2	1	3	0	0	1	0	0	1	537	501030	.50103
	1	3	0	1	1	2	0		1	1	0	0	0	2	0	0	1	2	1	2	2	1	3	0	0	0	0	0	1	580	1207202	1.207202
	1	3	0	1	1	2	0	2	1	0	0	0	0	2	0	1	1	2	1	2	2	1	3	0	0	1	0	0	1	217	1994188	1.994188
	1	2	0	1	2	2	0		0	0	0	0	1	3	0	1	1	2	1	2	2	1	4	1	0	0	0	0	0	156	1616444	1.616444
	1	6	0	1	2	2	0	2	1	0		0	0	2	0	0	1	2	1	2	2	1	4	1	0	0	0	0	1	383	808994	.808994
	1	5	0	1	2	2	0		1	0	0	0	1	2	1	0	1	2	1	2	2	1	5	1	0	0	0	0	1	476	1401637	1.401637
	1	3	0	0	2	2	0	2	1	0		0	1	2	1	0	1	2	1	2	2	1	5	1	0	0	0	0	1	31	597622	.597622
	1	4	1	1	2	2	0		0	0	0	0	1	3	1	0	1	2	1	2	2	1	5	1	0	0	0	0	0	349	1079769	1.079769
	1	4	0	1	2	3	0		1	1		0	0	4	1	0	1	2	1	2	2	1	5	1	0	0	0	0	1	388	609525	.609525
	1	7	0	0	0	2	0		1	0	0	0	1	2	1	0	1	2	1	2	2	1	6	1	0	0	0	0	1	399	731675	.731675
	1	5	0	1	3	1	0	2	0	0	0	1	1	1	1	0	1	2	1	2	2	0	0	0	0	1	0	0	0	400	866666	.866666
	1	1	1	1	3	2	0	2	0	0	1	1	1	2	1	1	1	2	1	2	2	1	3	0	0	1	0	0	0	527	524694	.524694
	1	2	0	1	2	2	0		0	0		1	1	2	0	1	1	2	1	2	2	1	3	0	0	1	0	0	0	13	312752	.312752
	1	5	1	0	2	2	0		1	0	1	1	1	3	1	1	1	2	1	2	2	1	4	1	0	1	0	0	1	293	782882	.782882
	1	4	0	1	2	1	0		0	0	0	1	1	1	1	0	1	2	1	2	2	1	5	1	0	1	0	0	0	288	788543	.788543
	1	2	1	0	2	1	0	2	1	1	1	1	1	1	1	0	1	2	1	2	2	1	7	1	0	1	1	0	1	241	1516191	1.516191
	1	0	1	1	1	1	0		1	1	0	0	1	1	1	0	1	3	1	2	2	1	3	0	0	1	0	0	1	295	813238	.813238
	1	4	1	1	2	2	0	2	0	0		0	1	3	1	0	1	3	1	2	2	1	4	1	0	0	0	0	0	606	201119	.201119
	1	0	0	1	3	1	0		1	1	0	0	0	1	1	1	1	2	1	3	2	1	2	0	0	1	0	0	1	407	874648	.874648
	1	0	0	1	3	1	0		1	1		0	0	1	1	1	1	2	1	3	2	1	3	0	0	1	0	0	1	77	1019760	1.01976
	1	2	1	0	2	2	0	3	1	0	0	0	1	2	1	0	1	2	1	3	2	1	7	1	0	0	0	0	1	283	845993	.845993
	1	0	1	1	2	1	0		0	1	0	0	1	1	1	1	1	1	1	4	2	0	0	0	0	1	0	0	0	590	1133004	1.133004
	1	2	1	1	2	1	0	1	0	0		0	1	1	1	1	1	1	1	4	2	1	3	0	0	1	0	0	0	34	854053	.854053
	1	1	0	1	2	1	0	2	1	1	0	0	1	1	1	1	1	1	1	4	2	1	7	1	0	1	0	0	1	53	746982	.746982
	1	5	0	1	2	2	0		1	1	0	0	1	2	1	0	1	2	1	4	2	1	1	0	0	0	1	0	0	75	647505	.647505
	1	0	0	1	1	2	0	3	1	0	0	0	1	2	1	0	1	2	1	4	2	1	2	0	0	0	1	0	1	142	989155	.989155
	1	3	0	1	2	2	0	2	0	0	1	0	1	2	1	0	1	2	1	4	2	1	3	0	0	0	0	0	0	324	1234938	1.234938
	1	5	0	1	3	1	0	2	1	0	0	0	1	1	1	0	1	2	1	4	2	1	3	0	0	0	1	0	1	336	1093213	1.093213
	1	5	0	1	3	2	0	3	1	1	1	0	1	2	1	1	1	2	1	4	2	1	4	1	0	0	0	0	1	583	1428917	1.428917
	1	0	0	1	2	1	0	2	0	0	0	0	1	1	1	0	1	2	1	4	2	1	4	1	0	1	0	0	0	8	178230	.17823
	1	6	0	1	2	2	0	2	0	0	0	0	1	2	1	1	1	2	1	4	2	1	5	1	0	0	0	0	0	101	997583	.997583
	1	0	0	1	3	1	0	2	1	0		0	1	1	1	0	1	2	1	4	2	1	5	1	0	1	0	0	1	173	1246475	1.246475
	1	5	0	1	3	2	0	2	0	1		0	1	2	1	0	1	2	1	4	2	1	5	1	0	0	0	0	0	219	1731327	1.731327
	1	1	1	1	1	2	0		1	0	0	0	1	2	1	1	1	2	1	4	2	1	6	1	0	0	0	0	1	388	609525	.609525
	1	4	0	1	2	2	0	2	1	1	0	0	1	3	1	0	1	2	1	4	2	1	8	1	1	0	0	0	1	441	197469	.197469
	1	2	0	1	2	1	0	1	0	0		0	1	1	0	0	1	1	1	5	2	1	2	0	0	1	0	0	0	441	197469	.197469
	1	2	0	1	3	2	0		0	1	0	0	1	2	1	1	1	2	1	5	2	1	1	0	0	0	0	0	0	445	909358	.909358
	1	4	0	1	2	3	0	2	1	0		0	0	3	1	0	1	2	1	5	2	1	2	0	0	0	1	1	1	460	940581	.940581
	1	3	0	1	2	2	0		1	1		0	1	3	1	0	1	2	1	5	2	1	3	0	0	0	0	0	1	488	1278720	1.27872
	1	0	0	1	2	2	0	2	1	0		1	0	2	1	1	1	2	1	5	2	0	0	0	0	0	0	0	1	527	524694	.524694
	1	2	0	1	3	1	0		0	0	1	0	1	1	1	0	1	2	1	6	2	1	6	1	0	1	0	0	0	552	1166958	1.166958
	1	7	0	1	1	1	0		1	0	1	0	0	1	1	1	1	1	1	1	1	0	0	0	0	0	0	0	1	624	423235	.423235
	1	4	0	1	2	1	0		1	1	0	0	1	1	1	1	1	1	1	1	1	1	2	0	0	1	1	1	1	649	546846	.546846
	1	6	0	1	2	1	0		1	0	0	0	1	1	1	1	1	1	1	1	1	1	3	0	0	1	0	0	1	12	380747	.380747
	1	5	0	1	2	1	0	2	1	0	0	0	1	1	1	0	1	1	1	1	1	1	5	1	0	1	0	0	1	28	701938	.701938
	1	2	0	1	2	1	0	1	0	0		1	1	1	0	1	1	1	1	1	1	1	1	0	0	1	0	0	0	83	302602	.302602
	1	6	0	1	2	3	0	2	0	1	0	0	1	3	1	0	1	2	1	1	1	0	0	0	0	0	0	0	0	112	1485224	1.485224
	1	3	0	1	1	2	0	2	0	1	1	0	1	3	1	0	1	2	1	1	1	1	1	0	0	0	0	0	0	290	763865	.763865
	1	3	0	1	2	2	0		0	0	1	0	1	2	1	0	1	2	1	1	1	1	2	0	0	0	0	0	0	362	461887	.461887
	1	7	0	1	1	2	0	2	0	0	0	0	1	2	1	0	1	2	1	1	1	1	2	0	0	1	0	0	0	430	732227	.732227
	1	6	0	1	3	1	0	2	1	0		0	1	1	1	1	1	2	3	1	1	1	4	1	0	1	0	1	1	535	524568	.524568
	1	0	0	1	1	2	0	1	1	1	0	0	1	2	1	0	1	1	1	2	1	0	0	0	0	0	1	0	0	599	1157814	1.157814
	1	4	0	1	2	1	0	1	1	0	0	0	0	1	1	1	1	1	1	2	1	0	0	0	0	1	0	0	1	306	1081184	1.081184
	1	5	0	1	2	1	0		1	0		0	1	0	1	1	1	1	1	2	1	1	1	0	0	0	0	0	1	382	659415	.659415
	1	0	1	1	1	1	0		1	0		0	1	1	1	1	1	1	1	2	1	1	1	0	0	1	0	0	1	430	732227	.732227
	1	0	0	1	1	1	0	1	1	0		0	1	1	1	0	1	1	1	2	1	1	1	0	0	1	0	0	1	237	1550050	1.55005
	1	2	1	1	1	1	0		0	0	1	0	1	1	1	0	1	1	1	2	1	1	2	0	0	0	0	0	0	408	917131	.917131
	1	2	1	1	2	1	0	2	1	0		0	1	1	1	1	1	1	1	2	1	1	2	0	0	0	0	0	1	431	814652	.814652
	1	4	0	1	1	1	0	2	1	0	1	0	1	1	0	0	1	1	1	2	1	1	3	0	0	1	0	0	1	247	1708242	1.708242
	1	0	0	1	2	1	0		1	0		0	1	1	1	1	1	1	1	2	1	1	3	0	0	1	0	0	1	454	915731	.915731
	1	0	0	1	2	1	0		1	0	0	0	1	1	1	0	1	1	1	2	1	1	3	0	0	1	0	0	1	531	503081	.503081
	1	5	1	1	2	1	0		1	0	0	1	1	1	1	1	1	1	1	2	1	1	1	0	0	1	0	0	1	364	340538	.340538
	1	4	1	1	1	1	0	2	1	0	1	1	1	1	1	1	1	1	1	2	1	1	2	0	0	1	0	0	1	455	841921	.841921
	1	0	1	1	2	1	0		0	0	0	1	1	1	1	1	1	1	1	2	1	1	3	0	0	1	0	0	0	523	546854	.546854
	1	4	1	1	2	2	0		1	1	0	0	1	2	1	0	1	2	1	2	1	0	0	0	0	0	0	0	1	536	568813	.568813
	1	5	0	1	2	2	0	2	1	1		0	1	2	1	1	1	2	1	2	1	0	0	0	0	1	0	0	1	594	1132660	1.13266
	1	6	1	0	1	2	0		1	1	1	0	1	3	1	1	1	2	1	2	1	0	0	0	0	0	0	0	1	173	1246475	1.246475
	1	7	0	1	2	1	0	2	0	0	0	0	1	1	1	1	1	2	1	2	1	0	0	0	0	1	0	0	0	238	1762588	1.762588
	1	2	1	1	0	3	0	3	1	0		0	1	3	1	0	1	2	1	2	1	0	0	0	0	0	0	0	1	472	1233618	1.233618
	1	2	1	1	2	2	0		1	0	0	0	1	2	1	1	1	2	1	2	1	0	0	0	0	0	0	0	1	75	647505	.647505
	1	2	1	1	2	3	0		1	1	0	0	1	4	0	1	1	2	1	2	1	0	0	0	0	0	0	0	1	175	2074272	2.074272
	1	6	0	1	2	2	0	2	1	0	0	0	0	2	1	0	1	2	1	2	1	0	0	0	0	1	0	0	1	206	1651025	1.651025
	1	0	1	1	2	1	0		0	0		0	1	1	1	0	1	2	1	2	1	1	1	0	0	1	0	0	0	253	1676011	1.676011
	1	0	0	1	1	1	0	2	1	1		0	1	1	1	0	1	2	1	2	1	1	1	0	0	1	0	0	1	394	896140	.89614
	1	0	0	1	1	3	0	2	1	0	1	0	0	4	1	1	1	2	1	2	1	1	1	0	0	0	0	0	1	318	901827	.901827
	1	4	0	1	2	2	0		1	0	0	0	1	2	1	0	1	2	1	2	1	1	1	0	0	0	0	0	1	61	759483	.759483
	1	2	1	1	1	2	0	2	0	1	0	0	0	3	0	1	1	2	1	2	1	1	1	0	0	0	0	0	0	361	546539	.546539
	1	2	1	1	2	2	0	1	1	0	0	0	1	2	1	1	1	2	1	2	1	1	1	0	0	0	0	0	1	582	1398434	1.398434
	1	2	0	1	1	2	0		1	0	0	0	1	3	1	1	1	2	1	2	1	1	1	0	0	1	0	0	1	522	553634	.553634
	1	7	0	1	1	2	0		1	0	0	0	1	3	1	1	1	2	1	2	1	1	1	0	0	0	0	0	1	538	479308	.479308
	1	7	0	1	3	1	0		1	0	0	0	1	1	1	1	1	2	1	2	1	1	1	0	0	1	0	0	1	569	1140659	1.140659
	1	7	0	1	2	2	0	2	0	0		0	1	3	0	1	1	2	1	2	1	1	1	0	0	0	0	0	0	159	1579901	1.579901
	1	2	1	1	1	2	0		0	0		0	1	2	1	1	1	2	1	2	1	1	2	0	0	0	0	0	0	439	151225	.151225
	1	2	0	1	2	2	0	2	0	1		0	0	3	1	0	1	2	1	2	1	1	2	0	0	0	0	0	0	516	1416349	1.416349
	1	0	1	1	1	2	0		0	0	1	0	1	2	1	0	1	2	1	2	1	1	2	0	0	0	0	0	0	522	553634	.553634
	1	0	1	1	1	2	0	3	0	0	0	0	0	2	1	1	1	2	3	2	1	1	2	0	0	0	0	0	0	607	210570	.21057
	1	0	0	1	1	1	0		0	0		0	1	1	1	0	1	2	5	2	1	1	2	0	0	0	0	0	0	18	412588	.412588
	1	0	0	1	1	1	0	2	0	0		0	0	1	0	0	1	2	1	2	1	1	2	0	0	1	0	0	0	489	1347011	1.347011
	1	4	0	1	2	2	0	2	0	1	0	0	1	2	1	1	1	2	1	2	1	1	2	0	0	1	0	0	0	197	2190756	2.190756
	1	6	1	1	2	2	0		0	1	1	0	1	2	1	0	1	2	1	2	1	1	2	0	0	0	0	0	0	281	334225	.334225
	1	7	0	1	1	2	0	3	0	1	0	0	1	2	1	0	1	2	1	2	1	1	2	0	0	0	0	0	0	283	845993	.845993
	1	1	1	1	1	2	0		1	0	1	0	1	2	1	0	1	2	1	2	1	1	3	0	0	0	0	0	1	353	1063675	1.063675
	1	2	1	1	2	2	0		1	0	0	0	1	2	1	0	1	2	1	2	1	1	3	0	0	0	0	0	1	522	553634	.553634
	1	2	0	1	2	2	0	1	1	0	1	0	0	2	1	0	1	2	1	2	1	1	3	0	0	0	0	0	1	49	627098	.627098
	1	0	0	1	2	2	0		0	1		0	1	2	1	0	1	2	1	2	1	1	3	0	0	0	0	0	0	475	1436958	1.436958
	1	5	0	1	2	3	0	2	1	1	0	0	1	4	1	0	1	2	1	2	1	1	3	0	0	1	0	0	1	510	1323971	1.323971
	1	6	0	1	1	3	0	2	0	1	0	0	0	4	1	0	1	2	1	2	1	1	3	0	0	0	0	0	0	63	779267	.779267
	1	0	1	1	2	1	0		1	0	0	0	1	1	1	0	1	2	1	2	1	1	4	1	0	1	0	1	1	12	380747	.380747
	1	3	1	1	2	2	0	3	0	0		0	0	2	1	1	1	2	1	2	1	1	4	1	0	0	0	0	0	663	635287	.635287
	1	3	0	1	1	1	0	2	0	0		0	1	1	1	0	1	2	1	2	1	1	4	1	0	0	0	0	0	41	733953	.733953
	1	5	0	1	2	2	0	3	0	1	0	0	1	3	1	0	1	2	1	2	1	1	4	1	0	1	0	0	0	76	645997	.645997
	1	0	0	1	1	2	0		1	0	0	0	1	2	0	0	1	2	1	2	1	1	5	1	0	0	0	0	1	264	1622438	1.622438
	1	0	0	1	1	2	0	3	1	0	0	0	0	3	0	1	1	2	1	2	1	1	5	1	0	0	0	0	1	304	840780	.84078
	1	0	0	1	1	3	0		1	1		0	0	4	1	1	1	2	3	2	1	1	5	1	0	0	0	0	1	445	909358	.909358
	1	6	1	1	2	2	0		0	0	0	0	1	2	1	0	1	2	1	2	1	1	6	1	0	0	0	0	0	591	878420	.87842
	1	7	0	1	1	2	0		1	0	0	0	1	3	1	0	1	2	3	2	1	1	6	1	0	0	0	0	1	12	380747	.380747
	1	0	0	1	1	2	0	2	0	1	0	1	1	3	1	0	1	2	3	2	1	0	0	0	0	0	0	0	0	183	1252106	1.252106
	1	0	1	1	1	1	0	2	0	0	0	1	1	1	1	0	1	2	1	2	1	1	1	0	0	1	0	0	0	185	1370848	1.370848
	1	0	1	1	1	2	0		1	0		1	1	2	1	0	1	2	1	2	1	1	1	0	0	0	0	0	1	387	898007	.898007
	1	7	1	1	1	2	0		0	1	0	1	0	2	1	0	1	2	1	2	1	1	3	0	0	0	0	0	0	433	233041	.233041
	1	1	0	1	2	1	0	2	0	0		1	1	1	0	0	1	2	1	2	1	1	5	1	0	1	0	0	0	445	909358	.909358
	1	0	0	1	2	1	0	2	0	0		1	1	1	1	0	1	2	1	2	1	1	5	1	0	1	0	0	0	510	1323971	1.323971
	1	3	1	1	2	1	0		1	0		1	0	1	1	0	1	2	3	2	1	1	5	1	0	0	0	0	1	523	546854	.546854
	1	5	1	1	2	3	0		1	1	0	0	0	3	1	0	1	3	1	2	1	1	2	0	0	0	0	0	1	554	1081758	1.081758
	1	7	0	1	2	2	0	2	0	1	0	0	0	3	1	0	1	3	3	2	1	1	2	0	0	0	0	0	0	613	214399	.214399
	1	4	0	1	2	1	0		0	0	0	0	1	1	0	0	1	2	1	3	1	1	2	0	0	0	0	0	0	617	338740	.33874
	1	2	1	1	2	2	0		0	0		0	0	2	1	0	1	1	1	4	1	1	1	0	0	0	0	0	0	287	797472	.797472
	1	5	0	1	2	1	0		1	0	0	0	1	1	1	1	1	1	1	4	1	1	3	0	0	1	0	0	1	441	197469	.197469
	1	0	1	1	2	1	0	2	1	0	0	0	1	1	1	1	1	1	1	4	1	1	3	0	0	1	1	0	1	445	909358	.909358
	1	0	1	1	2	1	0		0	0	0	0	1	1	1	0	1	1	1	4	1	1	5	1	0	1	0	0	0	455	841921	.841921
	1	4	1	1	1	2	0		1	1		0	0	2	1	1	1	2	1	4	1	1	1	0	0	1	0	0	1	20	372628	.372628
	1	7	0	0	2	2	0		1	0		0	1	3	1	1	1	2	1	4	1	1	2	0	0	0	0	0	1	91	661481	.661481
	1	2	0	1	2	2	0	2	1	0	1	0	1	2	1	1	1	2	1	4	1	1	3	0	0	0	0	0	1	93	985198	.985198
	1	5	0	1	2	2	0		1	1		0	1	3	1	1	1	2	1	4	1	1	3	0	0	0	0	0	1	107	1051951	1.051951
	1	3	0	1	1	1	0		0	0	0	0	1	1	1	0	1	2	1	4	1	1	4	1	0	0	0	0	0	208	2348187	2.348187
	1	0	0	1	2	1	0		1	0	1	0	0	1	1	1	1	2	1	4	1	1	5	1	0	1	0	0	1	354	1125688	1.125688
	1	2	0	1	1	3	0		1	1	0	0	0	4	1	1	1	2	1	4	1	1	5	1	0	0	0	0	1	525	522567	.522567
	1	0	0	1	2	1	0		1	1	0	1	1	1	1	1	1	2	1	4	1	1	2	0	0	1	0	0	1	537	501030	.50103
	1	7	0	1	2	1	0		0	0	1	1	1	1	1	0	1	2	1	4	1	1	3	0	0	1	0	0	0	87	321808	.321808
	1	1	1	1	2	2	0		1	0		1	1	2	1	1	1	2	1	4	1	1	4	1	0	1	0	0	1	313	1119760	1.11976
	1	5	0	1	2	2	0	2	0	1	1	0	0	3	1	1	1	3	1	4	1	1	3	0	0	0	0	0	0	189	808685	.808685
	1	4	0	1	0	3	0		1	1	0	0	0	4	1	1	1	3	1	4	1	1	3	0	0	0	0	0	1	204	2992950	2.99295
	1	4	1	1	1	3	0		1	0	1	0	0	4	1	1	1	3	1	4	1	1	6	1	0	0	0	0	1	211	2411724	2.411724
	1	4	1	1	1	2	0		1	0	0	0	1	2	1	0	1	2	1	5	1	1	2	0	0	0	0	0	1	223	1558081	1.558081
	1	0	0	1	1	1	0	3	1	1	0	0	1	1	1	0	1	2	1	5	1	1	9	1	1	1	0	0	1	272	332985	.332985
	1	4	0	1	1	1	0		0	0		0	1	1	0	0	1	1	1	1	0	1	2	0	0	0	0	0	0	534	504969	.504969
	1	1	0	1	1	3	0		0	1	0	0	1	4	1	1	1	2	1	1	0	0	0	0	0	0	0	0	0	272	332985	.332985
	1	7	0	1	1	1	0	1	0	0	1	0	1	1	1	1	1	2	1	1	0	0	0	0	0	0	0	0	0	11	94578	.094578
	1	2	1	1	0	3	0	3	1	0		0	1	5	1	0	1	2	1	1	0	0	0	0	0	0	0	0	1	292	788390	.78839
	1	2	1	1	1	2	0	3	1	0	0	0	0	3	0	1	1	2	1	1	0	0	0	0	0	0	0	0	1	183	1252106	1.252106
	1	6	0	1	0	2	0		0	0	1	0	1	3	1	0	1	2	1	1	0	1	2	0	0	0	0	0	0	204	2992950	2.99295
	1	1	0	1	1	2	0		0	0	0	0	1	3	1	1	1	2	1	1	0	1	3	0	0	0	0	0	0	287	797472	.797472
	1	4	0	1	2	1	0		1	1	1	0	1	1	1	1	1	2	1	1	0	1	4	1	0	1	0	0	1	322	1063022	1.063022
	1	3	0	1	2	2	0		1	0	1	0	1	3	1	0	1	2	1	1	0	1	4	1	0	0	0	0	1	173	1246475	1.246475
	1	6	1	1	1	1	0	2	0	1	1	0	1	1	1	0	1	1	1	2	0	1	2	0	0	1	0	0	0	175	2074272	2.074272
	1	7	1	1	2	1	0	2	0	0	1	0	0	1	1	1	1	1	1	2	0	1	3	0	0	1	0	0	0	141	1557601	1.557601
	1	4	1	1	2	1	0	2	1	0		0	1	1	1	1	1	1	1	2	0	1	6	1	0	0	0	0	1	202	2219078	2.219078
	1	1	0	1	2	1	0		0	0	1	1	1	1	1	0	1	1	1	2	0	1	3	0	0	0	0	0	0	273	323322	.323322
	1	0	0	1	1	2	0		1	0	1	0	0	3	1	0	1	2	1	2	0	0	0	0	0	0	0	0	1	108	957517	.957517
	1	2	1	1	2	2	0	3	1	0		0	0	2	1	0	1	2	1	2	0	0	0	0	0	1	0	0	1	362	461887	.461887
	1	4	1	1	1	2	0	2	1	0		0	0	2	1	0	1	2	1	2	0	0	0	0	0	1	0	0	1	7	91325	.091325
	1	2	0	1	1	2	0		0	0		0	1	2	1	1	1	2	1	2	0	1	1	0	0	1	0	0	0	83	302602	.302602
	1	7	0	0	1	3	0	2	0	0	0	0	1	4	1	1	1	2	1	2	0	1	1	0	0	0	0	0	0	187	1347857	1.347857
	1	0	1	1	1	2	0		1	1	0	0	1	3	1	1	1	2	1	2	0	1	2	0	0	0	0	0	1	192	980423	.980423
	1	2	0	1	2	2	0		0	0	1	0	1	3	0	0	1	2	4	2	0	1	2	0	0	0	0	0	0	296	777904	.777904
	1	2	0	1	2	2	0		0	1	0	0	1	2	1	0	1	2	1	2	0	1	2	0	0	1	0	0	0	599	1157814	1.157814
	1	0	0	1	2	2	0	3	1	0	0	0	1	2	1	1	1	2	3	2	0	1	2	0	0	0	0	0	1	555	1224632	1.224632
	1	0	0	1	2	1	0	2	0	0	0	0	1	1	1	0	1	2	1	2	0	1	2	0	0	1	0	0	0	9	98626	.098626
	1	2	0	1	1	2	0	1	1	0		0	1	3	1	1	1	2	1	2	0	1	3	0	0	0	0	0	1	351	1066283	1.066283
	1	6	1	1	1	2	0	3	1	0		0	1	2	1	0	1	2	1	2	0	1	3	0	0	1	0	0	1	310	1055688	1.055688
	1	2	1	1	0	2	0	2	0	0		0	1	3	1	0	1	2	1	2	0	1	4	1	0	0	0	0	0	537	501030	.50103
	1	4	0	1	2	1	0		1	0		0	1	1	1	0	1	2	1	2	0	1	8	1	1	0	0	0	1	568	1157451	1.157451
	1	2	1	1	1	1	0		1	0		1	1	1	1	0	1	2	1	2	0	1	2	0	0	1	0	0	1	187	1347857	1.347857
	1	0	0	1	1	1	0		0	0	0	1	1	1	1	0	1	2	1	2	0	1	3	0	0	1	0	0	0	610	221864	.221864
	1	0	1	1	0	3	0		0	1	0	0	0	5	1	1	1	3	1	2	0	0	0	0	0	0	0	0	0	616	394512	.394512
	1	0	1	1	1	3	0	3	1	1	1	0	1	4	1	0	1	3	1	2	0	1	1	0	0	0	0	0	1	173	1246475	1.246475
	1	6	1	1	1	3	0		1	1		0	0	4	1	1	1	3	1	2	0	1	4	1	0	0	0	0	1	286	797612	.797612
	1	2	1	1	1	2	0		0	0	0	0	1	3	0	0	1	3	1	2	0	1	6	1	0	0	0	0	0	61	759483	.759483
	1	5	0	1	1	2	0		1	1	0	0	0	3	0	0	1	2	1	4	0	0	0	0	0	0	0	0	1	595	1110050	1.11005
	1	2	1	1	0	3	0	2	1	0	1	0	1	4	1	1	1	2	1	4	0	1	3	0	0	0	0	0	1	581	1186014	1.186014
	1	1	1	1	2	2	0		1	0	0	0	1	2	1	1	1	2	1	4	0	1	5	1	0	0	0	0	1	186	1384897	1.384897
	1	2	0	0	0	3	0	3	1	0		0	1	5	1	0	1	3	1	4	0	1	8	1	1	0	0	0	1	619	405597	.405597
	2	5	1	1	2	1	0	1	1	0		0	1	1	1	0	2	1	1	1	3	1	3	0	0	1	0	0	1	20	372628	.372628
	2	1	0	1	2	1	0	3	0	0	0	0	1	1	1	1	2	1	1	1	3	1	3	0	0	1	0	0	0	225	1675930	1.67593
	2	5	0	1	3	1	0		1	1	0	0	1	1	1	0	2	2	1	1	3	1	4	1	0	1	0	0	1	494	1083565	1.083565
	2	3	0	1	2	2	0		0	0		0	1	2	1	0	2	2	1	1	3	1	5	1	0	0	0	0	0	168	1334244	1.334244
	2	3	0	1	2	2	0		1	0	1	0	1	1	1	0	2	2	1	1	3	1	7	1	0	1	0	0	1	198	2071377	2.071377
	2	1	0	1	2	1	0	2	1	0		0	0	1	1	1	2	1	1	2	3	1	1	0	0	1	0	0	1	57	715699	.715699
	2	6	0	1	2	1	0		0	0	0	0	1	1	1	0	2	1	1	2	3	1	6	1	0	1	0	0	0	224	1449553	1.449553
	2	3	0	1	2	1	0	2	1	0		0	0	1	1	0	2	1	1	2	3	1	10	1	1	1	0	0	1	293	782882	.782882
	2	4	1	1	1	1	0	2	0	1	1	1	1	1	1	0	2	1	1	2	3	1	1	0	0	1	0	0	0	337	1081184	1.081184
	2	5	0	1	2	1	0	3	1	0		1	1	1	1	1	2	1	1	2	3	1	6	1	0	1	1	0	0	425	791348	.791348
	2	0	1	1	3	2	0	2	0	0		0	1	2	1	0	2	2	1	2	3	0	0	0	0	0	0	0	0	439	151225	.151225
	2	5	0	1	3	2	0	2	1	0	0	0	0	2	1	1	2	2	1	2	3	1	1	0	0	0	0	0	1	486	1965784	1.965784
	2	5	0	1	2	2	0		1	0	0	0	1	2	1	1	2	2	1	2	3	1	2	0	0	0	1	0	1	540	411923	.411923
	2	2	0	0	2	2	0	3	1	1		0	1	2	1	0	2	2	1	2	3	1	3	0	0	0	0	0	1	542	494311	.494311
	2	0	1	1	3	1	0	2	1	0	1	0	1	1	1	0	2	2	1	2	3	1	3	0	0	1	1	0	0	239	1752660	1.75266
	2	6	0	1	3	1	0		1	0		0	1	1	1	0	2	2	1	2	3	1	3	0	0	1	1	0	1	450	1039512	1.039512
	2	2	0	1	3	1	0	3	0	0	0	0	1	1	1	0	2	2	4	2	3	1	4	1	0	1	0	0	0	596	1169403	1.169403
	2	4	0	1	2	2	0	3	1	0	0	0	1	3	0	0	2	2	1	2	3	1	5	1	0	0	0	0	1	498	667885	.667885
	2	5	0	1	3	2	0		0	1	0	0	1	2	0	0	2	2	1	2	3	1	5	1	0	0	0	0	0	542	494311	.494311
	2	4	0	1	3	1	0		1	0	1	0	0	1	1	0	2	2	1	2	3	1	5	1	0	1	0	0	1	489	1347011	1.347011
	2	5	0	1	3	1	0		1	1	0	0	1	1	1	0	2	2	1	2	3	1	6	1	0	1	0	0	1	111	1820597	1.820597
	2	5	1	1	3	1	0	2	1	0		1	1	1	1	1	2	2	1	2	3	1	4	1	0	0	0	0	1	155	1557244	1.557244
	2	4	0	1	2	3	0	2	0	1		0	0	4	1	0	2	3	1	2	3	1	3	0	0	0	0	0	0	384	810455	.810455
	2	2	0	1	2	1	0		0	0		0	1	1	1	0	2	1	1	3	3	1	2	0	0	1	0	0	0	433	233041	.233041
	2	6	1	1	2	1	0	2	1	0	1	0	1	1	1	0	2	1	1	3	3	1	3	0	0	1	0	0	1	180	1463265	1.463265
	2	0	0	1	3	1	0	2	1	0		0	1	1	1	0	2	1	1	3	3	1	4	1	0	0	0	0	1	579	1227298	1.227298
	2	0	0	1	3	1	0	2	0	0	1	1	1	1	0	1	2	1	1	3	3	1	2	0	0	1	0	0	0	587	1004073	1.004073
	2	1	1	1	2	3	0	3	0	0		0	0	4	1	1	2	2	1	3	3	1	3	0	0	0	0	0	0	588	1132553	1.132553
	2	6	0	1	3	1	0	2	1	1		0	1	1	1	1	2	2	1	3	3	1	3	0	0	0	0	0	1	8	178230	.17823
	2	0	0	0	3	2	0		1	1	1	0	0	2	1	0	2	2	1	3	3	1	4	1	0	0	0	0	1	10	135222	.135222
	2	1	0	1	3	1	0	1	1	0	1	0	1	1	1	1	2	2	1	3	3	1	5	1	0	1	0	0	1	223	1558081	1.558081
	2	5	0	1	3	2	0		1	0		0	1	2	1	1	2	2	1	3	3	1	5	1	0	0	1	0	1	41	733953	.733953
	2	3	0	1	3	1	0		0	0	0	0	1	1	1	1	2	2	3	3	3	1	6	1	0	1	0	0	0	589	1169739	1.169739
	2	2	0	1	3	1	0		1	0		0	1	1	1	1	2	2	4	3	3	1	8	1	1	1	0	0	1	87	321808	.321808
	2	6	0	1	2	1	0		0	1		1	1	1	1	0	2	2	1	3	3	1	1	0	0	1	0	0	0	435	150120	.15012
	2	0	0	1	2	2	0	3	1	0		1	1	2	0	0	2	2	1	3	3	1	2	0	0	0	0	0	1	656	722618	.722618
	2	3	0	1	2	1	0		0	0	1	0	0	1	1	1	2	1	1	4	3	1	4	1	0	1	0	0	0	597	1238090	1.23809
	2	4	0	1	2	1	0	3	1	0		0	1	1	1	0	2	1	1	4	3	1	6	1	0	1	0	0	1	294	841154	.841154
	2	3	0	1	2	1	0		1	1		1	1	1	1	1	2	1	1	4	3	1	2	0	0	1	0	0	1	140	1543450	1.54345
	2	2	1	1	2	2	0	2	1	0	0	1	1	2	0	1	2	1	1	4	3	1	5	1	0	0	0	0	1	220	1823904	1.823904
	2	1	0	1	3	2	0	2	0	0	0	0	1	2	1	0	2	2	1	4	3	1	1	0	0	0	0	0	0	181	1465502	1.465502
	2	0	0	1	3	2	0		0	0	0	0	1	3	1	0	2	2	1	4	3	1	2	0	0	0	0	0	0	360	461985	.461985
	2	3	0	1	3	2	0	3	1	1	1	0	1	2	1	1	2	2	1	4	3	1	2	0	0	0	0	0	1	46	717944	.717944
	2	2	1	1	3	2	0	3	0	0	1	0	1	1	0	0	2	2	1	4	3	1	5	1	0	1	0	0	0	647	463496	.463496
	2	6	0	1	2	2	0		0	0	0	0	1	2	1	1	2	2	1	4	3	1	6	1	0	0	0	0	0	186	1384897	1.384897
	2	1	0	1	3	1	0	1	0	0		1	1	1	1	0	2	2	3	4	3	1	4	1	0	1	0	0	0	203	1559199	1.559199
	2	5	0	1	2	1	0	2	0	0	0	0	1	1	1	0	2	1	1	1	2	1	1	0	0	1	0	0	0	484	1351049	1.351049
	2	6	1	1	2	1	0	2	1	0		0	1	1	1	1	2	1	1	1	2	1	3	0	0	1	0	0	1	469	1359786	1.359786
	2	5	0	1	2	1	0		1	0	0	0	1	1	1	1	2	1	1	1	2	1	7	1	0	1	0	0	1	62	744165	.744165
	2	3	0	0	2	1	0	3	1	0	0	0	1	1	0	0	2	1	1	1	2	1	8	1	1	0	0	1	1	232	1116086	1.116086
	2	5	0	1	2	1	0		1	1		1	1	0	1	0	2	1	1	1	2	1	1	0	0	1	0	0	1	375	791179	.791179
	2	3	0	1	1	2	0		0	1	0	0	1	3	1	0	2	2	1	1	2	0	0	0	0	0	0	0	0	35	632178	.632178
	2	4	0	1	2	2	0	3	1	0		0	1	2	1	1	2	2	1	1	2	0	0	0	0	1	0	0	1	480	1150460	1.15046
	2	7	0	1	1	2	0		0	1	0	0	0	3	1	1	2	2	1	1	2	0	0	0	0	0	0	0	0	600	1181647	1.181647
	2	1	0	1	1	3	0		1	0	1	0	1	3	1	0	2	2	1	1	2	1	2	0	0	0	0	0	1	601	1057050	1.05705
	2	6	0	1	2	1	0	2	1	0	1	0	1	1	1	0	2	2	1	1	2	1	2	0	0	0	0	0	1	331	1045798	1.045798
	2	5	0	1	1	2	0		0	0	0	0	1	2	1	1	2	2	1	1	2	1	3	0	0	0	0	0	0	514	1278477	1.278477
	2	4	0	1	1	3	0		1	1		0	0	5	1	1	2	2	1	1	2	1	4	1	0	0	0	0	1	548	1139499	1.139499
	2	5	0	1	1	2	0	2	1	1	0	0	1	2	1	0	2	2	1	1	2	1	5	1	0	0	0	0	1	601	1057050	1.05705
	2	1	0	1	2	2	0	2	0	0	1	0	0	2	1	1	2	2	1	1	2	1	6	1	0	0	0	0	0	643	655030	.65503
	2	3	1	1	2	2	0	3	1	1		0	1	3	1	0	2	2	1	1	2	1	10	1	1	0	0	0	1	559	1148231	1.148231
	2	3	0	1	2	1	0	2	0	1	1	0	0	1	1	0	2	1	1	2	2	0	0	0	0	1	0	0	0	405	836976	.836976
	2	4	0	1	3	1	0	1	0	0	1	0	1	1	1	0	2	1	1	2	2	0	0	0	0	1	0	0	0	412	726366	.726366
	2	0	1	1	2	1	0	3	0	0		0	1	1	0	0	2	1	1	2	2	1	1	0	0	0	0	0	0	225	1675930	1.67593
	2	1	1	1	1	1	0	1	0	0	0	0	1	1	1	0	2	1	1	2	2	1	2	0	0	0	0	0	0	246	1012724	1.012724
	2	3	0	1	2	2	0		0	0	1	0	1	1	1	1	2	1	1	2	2	1	2	0	0	0	0	0	0	70	732531	.732531
	2	5	0	1	1	1	0		1	0	0	0	1	1	1	0	2	1	1	2	2	1	2	0	0	0	0	0	1	153	2190231	2.190231
	2	5	0	1	2	1	0	2	1	0		0	1	1	1	1	2	1	1	2	2	1	3	0	0	1	0	0	1	233	1481489	1.481489
	2	5	0	1	2	1	0		1	0	0	0	0	1	1	1	2	1	1	2	2	1	3	0	0	1	0	0	1	342	1088336	1.088336
	2	2	0	1	2	2	0	2	0	0		0	1	2	0	1	2	1	1	2	2	1	3	0	0	1	0	0	0	390	495740	.49574
	2	0	1	1	2	1	0		1	0		0	1	1	1	0	2	1	1	2	2	1	3	0	0	1	0	0	1	429	803869	.803869
	2	0	1	1	2	1	0	3	1	1	0	0	0	1	1	0	2	1	1	2	2	1	4	1	0	1	1	0	0	556	962460	.96246
	2	5	0	1	2	1	0	2	1	1	1	0	1	1	1	0	2	1	1	2	2	1	4	1	0	1	0	1	1	20	372628	.372628
	2	5	0	1	1	1	0	2	1	0	1	0	1	1	1	1	2	1	1	2	2	1	5	1	0	1	0	0	1	302	506320	.50632
	2	0	0	1	2	1	0		1	0	0	0	1	1	0	0	2	1	1	2	2	1	6	1	0	1	0	1	1	393	824219	.824219
	2	2	1	1	1	1	0		0	0		1	1	1	1	0	2	1	1	2	2	1	3	0	0	1	0	0	0	453	306264	.306264
	2	3	1	1	2	1	0		1	0	0	1	1	1	1	0	2	1	1	2	2	1	3	0	0	1	0	0	1	488	1278720	1.27872
	2	5	0	1	2	1	0	2	1	0		1	1	1	1	0	2	1	1	2	2	1	3	0	0	1	0	0	1	585	1150637	1.150637
	2	2	0	1	2	1	0		1	0	0	1	1	1	1	1	2	1	1	2	2	1	5	1	0	1	0	0	1	595	1110050	1.11005
	2	6	1	1	2	1	0	2	1	1		1	1	1	0	1	2	1	1	2	2	1	8	1	1	1	1	1	1	641	583030	.58303
	2	2	0	1	0	2	0	2	0	0	0	0	1	3	0	1	2	2	1	2	2	0	0	0	0	0	0	0	0	166	1157836	1.157836
	2	5	0	1	1	2	0		1	0	0	0	1	3	1	1	2	2	1	2	2	0	0	0	0	0	0	0	1	376	797074	.797074
	2	6	0	1	2	2	0		0	0	0	0	1	2	1	1	2	2	1	2	2	0	0	0	0	1	0	0	0	396	785349	.785349
	2	2	0	0	3	1	0	2	1	0	1	0	1	1	1	1	2	2	1	2	2	1	1	0	0	1	0	0	1	30	714807	.714807
	2	0	1	1	2	1	0		1	0	0	0	1	1	1	0	2	2	1	2	2	1	1	0	0	1	0	0	1	287	797472	.797472
	2	0	0	1	1	1	0		0	0	0	0	0	1	1	0	2	2	1	2	2	1	1	0	0	1	0	0	0	579	1227298	1.227298
	2	4	0	1	1	3	0	1	0	0		0	0	4	0	1	2	2	1	2	2	1	1	0	0	0	0	0	0	593	1011222	1.011222
	2	5	0	1	2	2	0		1	1	1	0	1	2	1	0	2	2	1	2	2	1	1	0	0	0	0	0	1	601	1057050	1.05705
	2	2	1	1	2	2	0	2	1	0	0	0	1	2	1	1	2	2	1	2	2	1	2	0	0	1	0	0	1	602	757534	.757534
	2	0	0	1	3	1	0		1	0	0	0	1	1	1	1	2	2	1	2	2	1	2	0	0	1	0	0	1	656	722618	.722618
	2	0	0	1	1	3	0	2	1	1		0	1	3	0	0	2	2	1	2	2	1	2	0	0	0	0	0	1	21	363965	.363965
	2	3	1	1	2	1	0		1	0		0	1	1	1	1	2	2	1	2	2	1	2	0	0	1	0	0	1	541	533852	.533852
	2	4	0	1	2	2	0	3	1	0	0	0	1	2	1	0	2	2	1	2	2	1	2	0	0	0	0	0	1	305	1170653	1.170653
	2	7	0	1	2	2	0	2	0	0	0	0	1	1	1	1	2	2	1	2	2	1	2	0	0	1	0	0	0	235	1516284	1.516284
	2	2	1	1	2	2	0	1	0	0	0	0	1	2	0	0	2	2	1	2	2	1	2	0	0	1	0	0	0	356	1055737	1.055737
	2	5	0	1	2	2	0		1	0	0	0	0	1	1	0	2	2	1	2	2	1	2	0	0	0	1	0	1	405	836976	.836976
	2	6	0	1	3	1	0		1	0	0	0	1	1	1	0	2	2	1	2	2	1	2	0	0	1	0	0	1	477	927464	.927464
	2	1	1	1	1	3	0	2	1	1	0	0	0	4	1	1	2	2	1	2	2	1	3	0	0	0	0	1	1	589	1169739	1.169739
	2	2	0	1	2	3	0		1	0	0	0	1	4	1	1	2	2	1	2	2	1	3	0	0	0	0	0	1	640	671312	.671312
	2	0	1	1	2	2	0	2	1	1	1	0	1	3	1	1	2	2	1	2	2	1	3	0	0	0	0	0	1	289	829802	.829802
	2	0	0	1	2	2	0		1	0	0	0	1	2	1	1	2	2	1	2	2	1	3	0	0	0	0	0	1	566	1145054	1.145054
	2	4	0	1	3	2	0	2	1	1	0	0	0	2	1	1	2	2	1	2	2	1	3	0	0	0	0	0	1	27	726472	.726472
	2	1	1	1	3	2	0		1	0		0	1	2	1	0	2	2	1	2	2	1	4	1	0	0	1	0	1	334	1048354	1.048354
	2	2	1	1	1	3	0		1	0		0	1	4	0	1	2	2	1	2	2	1	4	1	0	0	0	0	1	19	346241	.346241
	2	2	0	0	1	2	0		0	0	0	0	1	2	1	0	2	2	1	2	2	1	4	1	0	0	0	0	0	377	791145	.791145
	2	2	0	0	2	2	0		1	0	0	0	1	2	1	0	2	2	1	2	2	1	4	1	0	0	0	0	1	59	751735	.751735
	2	2	0	1	2	2	0		1	0	0	0	1	2	0	0	2	2	1	2	2	1	4	1	0	0	0	0	1	122	1623837	1.623837
	2	0	1	1	2	2	0		1	0	0	0	1	3	1	0	2	2	1	2	2	1	4	1	0	0	1	0	1	550	1187880	1.18788
	2	3	0	1	2	2	0		0	0	1	0	1	2	1	1	2	2	1	2	2	1	4	1	0	0	0	0	0	150	1570358	1.570358
	2	4	0	1	2	2	0	3	1	0	0	0	1	3	1	0	2	2	4	2	2	1	4	1	0	0	0	0	1	324	1234938	1.234938
	2	5	1	1	1	2	0	1	1	1	0	0	1	2	0	0	2	2	1	2	2	1	4	1	0	0	0	0	1	61	759483	.759483
	2	0	1	1	2	2	0		1	0	0	0	1	2	1	0	2	2	1	2	2	1	5	1	0	0	0	0	1	348	986374	.986374
	2	3	0	1	2	2	0	3	0	1	0	0	1	2	0	0	2	2	1	2	2	1	5	1	0	0	0	0	0	383	808994	.808994
	2	4	0	1	2	1	0	3	1	1		0	1	1	1	0	2	2	1	2	2	1	5	1	0	1	0	0	1	559	1148231	1.148231
	2	5	0	1	2	1	0		1	0		0	1	1	1	1	2	2	1	2	2	1	5	1	0	1	0	0	1	559	1148231	1.148231
	2	7	0	1	2	1	0		0	0		0	1	1	1	0	2	2	1	2	2	1	5	1	0	1	0	0	0	29	591442	.591442
	2	3	0	1	3	1	0		0	1	0	0	1	1	1	0	2	2	1	2	2	1	6	1	0	0	0	0	0	380	808792	.808792
	2	7	0	1	2	3	0	2	1	0	0	0	0	4	1	1	2	2	1	2	2	1	7	1	0	0	1	0	0	317	1090856	1.090856
	2	0	0	1	2	1	0	2	1	0		0	1	1	1	1	2	2	1	2	2	1	7	1	0	1	0	0	1	88	247309	.247309
	2	0	1	1	1	1	0	2	1	0	1	1	1	1	1	0	2	2	1	2	2	1	3	0	0	0	0	0	1	108	957517	.957517
	2	3	1	1	3	1	0		0	0	0	1	1	1	1	0	2	2	1	2	2	1	4	1	0	1	0	0	0	153	2190231	2.190231
	2	5	0	1	2	2	0	2	0	1	0	1	1	2	1	1	2	2	1	2	2	1	4	1	0	0	0	0	0	310	1055688	1.055688
	2	2	1	1	2	1	0		1	0	0	1	1	1	1	1	2	2	1	2	2	1	5	1	0	0	0	0	1	395	1044222	1.044222
	2	2	0	1	3	2	0		1	1	0	0	1	3	1	1	2	3	1	2	2	1	2	0	0	0	0	0	1	501	1354433	1.354433
	2	0	0	1	2	2	0		1	0	1	1	1	2	1	0	2	3	1	2	2	1	4	1	0	0	1	0	0	583	1428917	1.428917
	2	1	0	1	2	2	0	2	0	0	0	0	1	3	1	0	2	2	1	3	2	1	2	0	0	0	0	0	0	635	682876	.682876
	2	5	0	1	2	2	0		1	1	0	0	1	3	1	0	2	2	1	3	2	1	7	1	0	0	0	0	1	606	201119	.201119
	2	6	1	1	2	1	0	2	1	0	0	0	1	1	1	0	2	1	1	4	2	0	0	0	0	0	1	0	0	80	737675	.737675
	2	2	1	1	3	1	0		1	0	1	0	1	1	1	0	2	1	1	4	2	1	3	0	0	1	0	0	1	134	1714670	1.71467
	2	6	0	0	2	1	0	2	1	0	1	0	1	1	1	0	2	1	1	4	2	1	3	0	0	1	1	0	1	234	1200318	1.200318
	2	4	0	1	2	1	0	2	0	0	0	0	1	1	1	0	2	1	1	4	2	1	4	1	0	1	0	0	0	474	1260576	1.260576
	2	2	0	1	3	2	0		0	0	1	0	1	2	1	1	2	2	1	4	2	0	0	0	0	0	0	0	0	521	1296649	1.296649
	2	6	0	1	2	3	0	1	0	0	0	0	1	2	1	1	2	2	1	4	2	0	0	0	0	0	0	0	0	542	494311	.494311
	2	1	0	1	3	2	0	3	1	1	0	0	1	2	1	1	2	2	1	4	2	1	1	0	0	0	1	0	1	552	1166958	1.166958
	2	5	0	1	2	3	0		1	1	0	0	1	4	1	0	2	2	1	4	2	1	2	0	0	0	0	1	0	618	394541	.394541
	2	0	1	1	3	2	0		0	0		0	1	3	1	0	2	2	4	4	2	1	2	0	0	0	0	0	0	127	1237198	1.237198
	2	2	0	1	2	2	0	3	1	0	0	0	0	3	1	1	2	2	1	4	2	1	3	0	0	0	0	0	1	197	2190756	2.190756
	2	0	1	1	1	3	0	2	0	1	1	0	0	4	1	1	2	2	1	4	2	1	3	0	0	0	0	0	0	216	2364626	2.364626
	2	6	0	1	3	1	0		1	1	1	0	1	0	1	0	2	2	1	4	2	1	3	0	0	1	1	0	1	98	890855	.890855
	2	4	1	1	2	2	0	2	0	0	0	0	1	3	1	1	2	2	1	4	2	1	5	1	0	0	0	0	0	223	1558081	1.558081
	2	7	0	0	3	1	0	2	1	0	0	0	1	1	1	0	2	2	1	4	2	1	5	1	0	1	0	0	1	231	1429765	1.429765
	2	4	0	1	2	2	0		1	0	0	0	1	2	1	0	2	2	1	4	2	1	6	1	0	0	0	0	1	310	1055688	1.055688
	2	5	0	0	2	2	0	1	1	0	0	1	1	2	1	0	2	2	1	4	2	1	2	0	0	0	0	0	1	313	1119760	1.11976
	2	2	0	1	2	2	0		1	1	0	0	1	3	1	0	2	3	1	4	2	1	4	1	0	0	0	0	1	331	1045798	1.045798
	2	7	0	1	2	2	0	3	1	0		0	1	3	1	1	2	2	1	5	2	1	2	0	0	0	0	0	1	579	1227298	1.227298
	2	1	0	1	2	1	0	1	1	0		0	1	1	1	0	2	2	1	5	2	1	4	1	0	1	0	0	1	666	651058	.651058
	2	2	0	1	2	2	0	3	1	0	0	0	1	3	1	1	2	2	1	5	2	1	4	1	0	0	0	0	1	404	797442	.797442
	2	6	1	1	2	2	0		0	0	0	0	1	3	1	1	2	3	1	6	2	1	5	1	0	0	0	0	0	5	131153	.131153
	2	5	0	1	1	1	0	3	0	0	0	0	1	1	1	0	2	1	1	1	1	1	2	0	0	1	0	0	0	14	374615	.374615
	2	3	1	1	2	1	0	2	1	0		0	1	1	1	0	2	1	1	1	1	1	2	0	0	1	0	0	1	252	1766392	1.766392
	2	3	0	1	2	2	0		0	1		0	1	2	1	1	2	1	1	1	1	1	3	0	0	0	0	0	0	278	327429	.327429
	2	5	0	1	2	1	0		1	0	1	0	1	1	1	0	2	1	1	1	1	1	4	1	0	1	0	0	1	430	732227	.732227
	2	6	0	1	2	1	0		1	0		1	1	1	1	0	2	1	1	1	1	1	1	0	0	0	0	0	1	543	506938	.506938
	2	5	0	1	1	2	0	3	1	1		0	1	2	1	0	2	2	1	1	1	0	0	0	0	0	0	0	1	551	1161895	1.161895
	2	2	0	1	0	2	0	2	0	0	0	0	1	2	1	1	2	2	1	1	1	1	1	0	0	0	0	0	0	582	1398434	1.398434
	2	4	0	1	1	3	0	3	1	1	0	0	1	3	1	1	2	2	1	1	1	1	1	0	0	0	0	1	0	587	1004073	1.004073
	2	5	0	1	0	2	0	3	0	1	0	0	1	3	1	0	2	2	3	1	1	1	1	0	0	0	0	0	0	397	733888	.733888
	2	6	0	1	1	2	0		0	1		0	1	3	1	1	2	2	1	1	1	1	1	0	0	0	0	0	0	608	209646	.209646
	2	4	0	1	2	2	0		1	0		0	1	3	1	0	2	2	1	1	1	1	2	0	0	0	0	0	1	21	363965	.363965
	2	1	0	1	1	2	0		0	1	0	0	0	3	0	0	2	2	1	1	1	1	2	0	0	0	0	0	0	225	1675930	1.67593
	2	0	0	1	1	2	0		1	0	1	0	1	2	1	0	2	2	1	1	1	1	2	0	0	1	0	0	1	372	412773	.412773
	2	3	0	1	2	2	0	2	1	1	1	0	1	2	1	0	2	2	1	1	1	1	2	0	0	0	0	0	1	583	1428917	1.428917
	2	2	0	1	1	2	0		0	0	0	0	1	3	1	1	2	2	1	1	1	1	4	1	0	0	0	0	0	286	797612	.797612
	2	3	0	1	2	2	0	2	1	1		0	0	1	1	0	2	2	1	1	1	1	4	1	0	1	0	0	1	110	969711	.969711
	2	2	1	1	1	3	0	3	0	1	0	0	1	3	1	1	2	2	1	1	1	1	5	1	0	0	0	0	0	159	1579901	1.579901
	2	3	0	1	2	2	0		1	0		0	1	2	1	0	2	2	1	1	1	1	5	1	0	1	0	0	1	435	150120	.15012
	2	7	0	1	1	3	0		0	0	0	0	1	7	1	1	2	3	1	1	1	0	0	0	0	0	0	0	0	542	494311	.494311
	2	2	1	1	1	2	0		0	0	1	0	0	2	1	0	2	1	1	2	1	0	0	0	0	0	0	0	0	136	1309238	1.309238
	2	0	1	1	2	1	0	2	0	0	0	0	1	1	1	0	2	1	1	2	1	0	0	0	0	0	0	0	0	378	791214	.791214
	2	6	1	1	1	2	0		0	0	0	0	0	2	1	0	2	1	1	2	1	1	1	0	0	0	0	0	0	589	1169739	1.169739
	2	2	0	1	2	1	0		1	0	0	0	1	1	1	1	2	1	1	2	1	1	1	0	0	1	0	0	1	136	1309238	1.309238
	2	6	1	1	2	1	0		1	1	0	0	1	1	1	0	2	1	1	2	1	1	1	0	0	1	0	0	1	546	1150610	1.15061
	2	1	0	1	2	2	0		1	1	0	0	1	2	1	0	2	1	1	2	1	1	2	0	0	1	0	0	1	194	2298330	2.29833
	2	4	1	1	2	1	0		0	0		0	1	1	1	1	2	1	1	2	1	1	2	0	0	1	0	0	0	196	2039673	2.039673
	2	5	0	1	2	1	0		0	0	0	0	1	1	1	0	2	1	1	2	1	1	2	0	0	1	0	0	0	646	593792	.593792
	2	4	1	1	1	1	0	2	0	0	0	0	1	1	0	0	2	1	1	2	1	1	4	1	0	1	0	0	0	28	701938	.701938
	2	0	1	1	1	1	0	2	1	0	0	0	1	1	1	0	2	1	1	2	1	1	6	1	0	1	0	0	1	212	2993551	2.993551
	2	5	0	1	1	1	0		1	0		1	1	1	1	1	2	1	1	2	1	1	2	0	0	1	0	0	1	428	767291	.767291
	2	3	1	1	2	1	0	2	0	0		1	1	1	1	1	2	1	1	2	1	1	3	0	0	1	0	0	0	350	1107924	1.107924
	2	1	0	1	1	3	0		0	0	0	0	0	4	1	1	2	2	1	2	1	0	0	0	0	0	0	0	0	590	1133004	1.133004
	2	6	1	1	2	1	0		1	0	0	0	1	1	1	0	2	2	1	2	1	0	0	0	0	0	0	0	1	578	1168783	1.168783
	2	7	0	1	1	2	0	2	0	0	0	0	1	3	1	1	2	2	1	2	1	0	0	0	0	0	0	0	0	173	1246475	1.246475
	2	0	0	1	2	2	0		0	0	1	0	1	3	1	0	2	2	1	2	1	1	1	0	0	0	0	0	0	311	1071551	1.071551
	2	0	0	1	2	3	0	3	0	0	0	0	0	4	1	1	2	2	1	2	1	1	1	0	0	0	0	0	0	58	702023	.702023
	2	3	0	1	2	2	0		0	0		0	1	3	1	1	2	2	1	2	1	1	1	0	0	0	0	0	0	537	501030	.50103
	2	5	0	1	1	2	0		1	0		0	1	2	1	0	2	2	1	2	1	1	1	0	0	0	0	0	1	99	957724	.957724
	2	7	1	1	1	2	0		1	0	0	0	1	3	0	0	2	2	1	2	1	1	1	0	0	0	0	0	1	105	981505	.981505
	2	2	0	0	2	1	0	1	0	0	0	0	1	1	1	0	2	2	1	2	1	1	2	0	0	1	0	0	0	142	989155	.989155
	2	0	0	1	2	2	0		1	0	0	0	1	3	0	0	2	2	1	2	1	1	2	0	0	0	0	0	1	217	1994188	1.994188
	2	2	0	1	1	2	0		1	0		0	1	2	1	1	2	2	1	2	1	1	2	0	0	1	0	0	1	226	1670877	1.670877
	2	2	1	1	1	2	0	2	0	0	0	0	1	2	1	1	2	2	1	2	1	1	3	0	0	0	0	0	0	266	1591010	1.59101
	2	7	1	1	1	2	0		1	1	0	0	1	2	1	0	2	2	1	2	1	1	3	0	0	0	0	0	1	266	1591010	1.59101
	2	2	1	1	2	2	0	2	0	0	0	0	0	2	1	0	2	2	1	2	1	1	3	0	0	0	0	0	0	611	215515	.215515
	2	5	1	1	2	2	0	2	1	0		0	1	2	1	1	2	2	1	2	1	1	3	0	0	0	0	0	1	619	405597	.405597
	2	5	0	1	2	2	0		1	0	1	0	1	2	1	0	2	2	1	2	1	1	3	0	0	0	0	0	1	630	651002	.651002
	2	7	0	1	3	1	0	2	0	0	0	0	1	1	0	0	2	2	1	2	1	1	3	0	0	1	0	0	0	638	650986	.650986
	2	2	1	1	2	2	0	2	0	0	0	0	1	2	1	0	2	2	1	2	1	1	4	1	0	0	0	0	0	37	571749	.571749
	2	3	0	1	2	2	0	2	0	1		0	1	2	1	1	2	2	1	2	1	1	4	1	0	0	0	0	0	48	922939	.922939
	2	4	0	1	1	2	0		1	1	0	0	0	3	1	0	2	2	1	2	1	1	4	1	0	0	0	0	1	164	3891736	3.891736
	2	2	0	1	2	2	0	3	1	0		0	1	1	0	1	2	2	5	2	1	1	5	1	0	1	0	0	1	197	2190756	2.190756
	2	6	0	0	2	2	0		1	0	1	0	1	3	1	1	2	2	1	2	1	1	5	1	0	0	0	0	1	257	1093969	1.093969
	2	2	0	1	2	2	0		1	0	1	0	1	3	0	0	2	2	1	2	1	1	6	1	0	0	0	0	1	547	1132328	1.132328
	2	0	1	1	1	2	0		1	0	0	0	1	3	1	1	2	2	1	2	1	1	10	1	1	0	0	0	1	17	389788	.389788
	2	1	1	1	1	2	0		0	0		1	0	3	0	0	2	2	1	2	1	1	2	0	0	0	0	0	0	44	911625	.911625
	2	3	0	1	1	1	0		0	0	1	1	1	1	1	0	2	2	1	2	1	1	3	0	0	1	0	0	0	49	627098	.627098
	2	1	1	1	2	2	0		0	0	0	1	0	2	1	0	2	2	1	2	1	1	4	1	0	0	0	0	0	55	644844	.644844
	2	2	1	1	3	1	0		0	0	0	1	1	1	1	1	2	2	1	2	1	1	4	1	0	1	0	0	0	62	744165	.744165
	2	0	1	1	2	1	0	2	0	0	1	1	1	1	1	0	2	2	1	2	1	1	5	1	0	1	0	0	0	137	1651290	1.65129
	2	7	1	0	2	1	0	2	1	0	0	1	1	1	1	0	2	2	1	2	1	1	5	1	0	1	0	0	1	138	1530438	1.530438
	2	4	1	1	1	3	0	2	0	0	0	0	1	4	1	1	2	3	1	2	1	0	0	0	0	0	0	0	0	198	2071377	2.071377
	2	0	0	1	1	2	0	2	0	1		0	1	2	1	0	2	3	1	2	1	1	3	0	0	0	0	0	0	223	1558081	1.558081
	2	4	0	1	2	1	0		0	0	1	0	1	1	1	0	2	2	1	3	1	1	3	0	0	1	0	0	0	337	1081184	1.081184
	2	2	0	1	2	2	0	3	1	1		0	1	3	1	1	2	2	1	4	1	0	0	0	0	0	0	1	0	368	562709	.562709
	2	0	0	1	2	2	0	2	0	0		0	0	3	0	0	2	2	1	4	1	0	0	0	0	0	0	0	0	374	372996	.372996
	2	4	1	1	1	2	0	2	0	1	1	0	1	3	1	0	2	2	1	4	1	0	0	0	0	1	0	0	0	448	708907	.708907
	2	4	0	1	2	2	0	1	0	0	0	0	0	2	1	1	2	2	1	4	1	0	0	0	0	1	0	0	0	513	1350504	1.350504
	2	7	1	0	2	2	0		1	0		0	0	2	1	0	2	2	1	4	1	0	0	0	0	0	0	0	1	520	1304506	1.304506
	2	6	1	1	2	2	0		0	0	1	0	1	2	1	0	2	2	1	4	1	1	3	0	0	0	0	0	0	591	878420	.87842
	2	3	0	1	2	2	0		1	1	0	0	0	3	1	0	2	2	1	4	1	1	6	1	0	0	0	0	1	648	491086	.491086
	2	0	1	1	1	3	0		1	0	0	0	0	4	1	0	2	3	1	4	1	0	0	0	0	0	0	0	1	659	775031	.775031
	2	7	0	1	1	2	0		0	0	0	0	1	3	1	0	2	2	1	5	1	1	1	0	0	0	0	0	0	664	663740	.66374
	2	7	1	1	1	2	0		0	0		0	1	3	1	0	2	2	1	5	1	1	4	1	0	0	0	0	0	22	343426	.343426
	2	6	0	1	2	2	0	2	0	1	1	0	1	2	1	1	2	1	1	1	0	0	0	0	0	0	0	0	0	52	766607	.766607
	2	0	0	1	2	1	0	1	1	0	0	0	1	1	1	1	2	1	1	1	0	1	1	0	0	1	0	0	1	115	1515239	1.515239
	2	3	0	1	2	2	0		0	0		0	1	2	1	0	2	2	1	1	0	1	4	1	0	0	0	0	0	124	1589964	1.589964
	2	5	0	1	2	3	0	1	1	1	0	0	1	4	1	1	2	3	1	1	0	1	4	1	0	0	0	0	1	223	1558081	1.558081
	2	2	0	1	2	3	0	3	1	0	0	0	1	6	1	1	2	3	1	1	0	1	4	1	0	0	0	0	1	377	791145	.791145
	2	2	1	1	2	1	0	1	1	0	0	0	1	1	1	0	2	1	1	2	0	1	1	0	0	0	0	0	1	593	1011222	1.011222
	2	0	0	1	2	1	0	2	0	1	0	0	1	1	1	0	2	1	1	2	0	1	2	0	0	1	0	0	0	2	141953	.141953
	2	6	1	1	1	2	0	2	1	1		0	1	2	0	1	2	1	1	2	0	1	4	1	0	0	0	0	1	49	627098	.627098
	2	2	1	1	1	1	0	3	0	0		0	0	1	0	0	2	2	1	2	0	0	0	0	0	1	0	0	0	58	702023	.702023
	2	0	0	1	1	2	0	2	0	1	1	0	0	2	1	0	2	2	1	2	0	1	2	0	0	0	0	0	0	108	957517	.957517
	2	6	0	1	2	2	0		1	0		0	1	3	1	0	2	2	1	2	0	1	2	0	0	0	0	0	1	186	1384897	1.384897
	2	0	0	0	2	2	0	2	1	1		0	1	3	1	0	2	2	1	2	0	1	3	0	0	0	0	0	1	194	2298330	2.29833
	2	6	1	1	1	2	0	3	1	0		0	1	3	1	1	2	2	1	2	0	1	6	1	0	0	0	0	1	263	1703287	1.703287
	2	2	1	1	1	1	0	2	1	0		1	1	1	0	0	2	2	1	2	0	1	3	0	0	0	0	0	1	336	1093213	1.093213
	2	6	0	1	0	3	0	2	0	0	1	0	1	6	1	1	2	3	1	2	0	0	0	0	0	0	0	0	0	337	1081184	1.081184
	2	0	0	1	1	2	0		0	1	1	0	1	3	1	0	2	3	1	2	0	0	0	0	0	0	0	0	0	347	1122221	1.122221
	2	4	1	1	2	1	0		1	0		0	1	1	1	0	2	1	1	4	0	1	3	0	0	1	0	0	1	347	1122221	1.122221
	2	6	0	1	2	1	0	2	1	1	0	0	1	1	1	0	2	1	1	4	0	1	3	0	0	0	0	0	1	359	457618	.457618
	2	0	0	1	2	2	0	3	0	1		0	1	2	1	0	2	2	1	4	0	1	1	0	0	0	0	0	0	449	575903	.575903
	2	6	0	1	2	1	0	1	0	0		0	1	1	1	0	2	2	3	4	0	1	1	0	0	0	0	0	0	528	507989	.507989
	2	3	0	1	1	2	0	3	1	0	1	0	1	2	1	1	2	2	1	4	0	1	2	0	0	1	0	0	1	545	1246304	1.246304
	2	3	0	1	2	2	0	2	1	0		0	0	2	1	1	2	2	4	4	0	1	4	1	0	0	0	0	1	547	1132328	1.132328
	2	2	0	1	2	1	0		1	0	0	0	1	1	1	1	2	1	1	5	0	1	3	0	0	0	0	0	1	557	1167382	1.167382
	2	2	1	1	2	2	0		1	0		0	0	2	1	1	2	2	1	5	0	1	3	0	0	1	0	0	1	557	1167382	1.167382
	2	3	0	1	3	1	0	1	1	1		0	1	1	1	1	3	1	1	1	3	1	2	0	0	1	0	0	1	567	976195	.976195
	3	5	0	0	2	1	0	2	1	1	0	0	1	1	1	0	3	1	1	1	3	1	3	0	0	1	0	0	1	647	463496	.463496
	3	3	0	0	3	1	0		1	0	1	0	1	1	1	0	3	1	1	1	3	1	4	1	0	1	0	0	1	655	669248	.669248
	2	5	0	1	2	3	0		0	0	0	0	0	4	1	1	3	2	1	1	3	0	0	0	0	0	0	0	0	48	922939	.922939
	3	6	0	1	2	2	0		1	1		0	1	2	1	1	3	2	1	1	3	1	8	1	1	0	0	0	1	91	661481	.661481
	3	2	0	1	2	2	0	1	0	0		0	0	2	1	1	3	1	5	2	3	1	2	0	0	0	0	0	0	115	1515239	1.515239
	3	6	0	1	3	1	0	2	0	0		0	1	1	1	1	3	1	1	2	3	1	4	1	0	1	0	0	0	167	886367	.886367
	3	1	0	1	3	1	0		0	0		0	0	1	1	1	3	1	1	2	3	1	4	1	0	0	0	0	0	178	1868684	1.868684
	3	6	0	1	3	1	0		0	0	0	0	1	1	1	0	3	1	4	2	3	1	4	1	0	1	0	0	0	239	1752660	1.75266
	3	2	0	1	3	1	0		0	0	0	0	1	1	1	1	3	1	3	2	3	1	6	1	0	1	0	0	0	251	906158	.906158
	3	1	0	1	2	2	0		0	0	0	0	1	2	1	1	3	2	1	2	3	1	1	0	0	0	0	0	0	30	714807	.714807
	3	6	0	1	2	2	0		1	0	1	0	1	2	1	1	3	2	1	2	3	1	3	0	0	0	0	0	1	54	625050	.62505
	2	4	0	1	3	1	0		1	0	0	0	1	1	1	0	3	2	1	2	3	1	4	1	0	1	0	0	1	66	722327	.722327
	3	3	0	1	3	1	0		1	1	0	0	1	1	1	0	3	2	1	2	3	1	5	1	0	1	1	0	1	84	526472	.526472
	3	3	0	1	2	2	0	2	0	1	1	0	0	2	1	1	3	2	1	2	3	1	5	1	0	1	0	0	0	116	1383596	1.383596
	3	2	1	0	3	2	0	3	1	0		0	1	3	1	1	3	2	1	2	3	1	6	1	0	0	1	0	0	129	1558096	1.558096
	3	2	1	1	2	3	0		0	0	0	0	1	4	1	0	3	3	1	2	3	1	4	1	0	0	0	0	0	160	1612931	1.612931
	3	4	0	1	3	1	0		0	0	0	1	1	1	1	1	3	1	1	3	3	1	4	1	0	1	0	0	0	216	2364626	2.364626
	3	7	0	1	3	2	0		0	1	0	0	1	3	1	0	3	2	1	3	3	0	0	0	0	0	0	0	0	302	506320	.50632
	3	2	0	1	3	1	0		1	0	1	0	1	1	1	1	3	2	1	3	3	1	2	0	0	1	0	0	1	315	1097209	1.097209
	2	0	0	1	3	2	0		1	0		0	1	3	1	0	3	2	1	3	3	1	2	0	0	0	1	0	1	320	1055805	1.055805
	3	1	1	1	3	2	0		1	0	0	0	0	2	1	1	3	2	1	3	3	1	4	1	0	0	0	0	1	329	1055746	1.055746
	2	1	0	0	3	2	0	3	1	1	1	0	1	2	1	0	3	2	1	3	3	1	5	1	0	0	0	0	1	362	461887	.461887
	2	5	0	1	2	2	0		1	0		0	1	2	1	1	3	1	1	4	3	0	0	0	0	0	0	0	1	447	797636	.797636
	3	3	0	1	2	1	0		0	0		1	0	1	1	1	3	1	1	4	3	1	2	0	0	1	0	0	0	453	306264	.306264
	3	5	0	1	3	2	0	2	1	1		0	1	2	1	0	3	2	1	4	3	0	0	0	0	0	0	0	1	478	1016467	1.016467
	2	6	1	0	3	1	0	2	1	0		0	1	1	1	0	3	2	1	4	3	1	1	0	0	1	0	0	1	480	1150460	1.15046
	3	3	1	1	1	2	0		1	0		0	0	3	1	1	3	2	1	4	3	1	1	0	0	0	0	0	1	623	403142	.403142
	3	3	0	1	2	2	0		1	1	0	0	0	3	1	0	3	2	1	4	3	1	2	0	0	0	0	0	1	650	633521	.633521
	3	1	0	1	3	2	0		1	0	1	0	1	2	1	0	3	2	1	4	3	1	4	1	0	0	0	0	1	34	854053	.854053
	3	2	1	1	3	1	0	3	0	0		1	1	1	1	0	3	2	1	4	3	1	5	1	0	0	0	0	0	92	1014342	1.014342
	2	3	0	0	3	1	0	3	1	0		0	1	1	1	1	3	2	1	5	3	1	3	0	0	1	0	0	1	159	1579901	1.579901
	3	6	1	1	2	1	0	2	1	0	0	0	1	1	1	0	3	1	1	1	2	1	1	0	0	1	0	0	1	219	1731327	1.731327
	3	1	0	1	2	2	0	2	0	1	0	0	1	3	1	1	3	2	1	1	2	0	0	0	0	0	0	0	0	405	836976	.836976
	3	3	1	1	3	2	0		1	0	0	0	1	2	1	0	3	2	1	1	2	0	0	0	0	1	0	0	1	667	682443	.682443
	3	3	0	1	2	2	0	2	0	0	0	0	1	2	1	1	3	2	1	1	2	0	0	0	0	0	0	0	0	65	757675	.757675
	3	3	0	1	2	2	0		1	0	0	0	1	2	1	1	3	2	1	1	2	1	1	0	0	0	0	0	1	108	957517	.957517
	2	5	1	1	3	2	0	2	1	0	0	0	1	1	1	0	3	2	1	1	2	1	1	0	0	1	0	0	1	169	1581295	1.581295
	3	6	0	1	2	2	0	2	0	1	0	0	1	2	1	0	3	2	1	1	2	1	1	0	0	0	0	0	0	211	2411724	2.411724
	2	3	0	1	3	2	0	1	0	1		0	1	2	1	0	3	2	3	1	2	1	2	0	0	0	0	0	0	223	1558081	1.558081
	3	1	0	1	3	2	0		0	0	1	0	1	2	1	0	3	2	1	1	2	1	2	0	0	0	0	0	0	272	332985	.332985
	2	0	0	1	2	2	0	2	0	1	0	0	0	3	1	0	3	2	1	1	2	1	2	0	0	0	0	0	0	288	788543	.788543
	3	3	0	1	2	2	0		1	1	0	0	1	3	1	0	3	2	1	1	2	1	2	0	0	0	0	0	1	294	841154	.841154
	3	4	0	1	3	2	0	2	1	0	1	0	1	2	1	1	3	2	1	1	2	1	2	0	0	1	1	0	0	306	1081184	1.081184
	3	0	0	1	2	2	0		0	0		0	0	2	1	1	3	2	1	1	2	1	3	0	0	1	0	0	0	355	1276885	1.276885
	3	3	0	0	2	2	0		1	0	0	0	1	2	1	0	3	2	1	1	2	1	3	0	0	0	0	0	1	398	803182	.803182
	2	3	0	1	2	2	0	2	1	1	0	0	1	2	1	0	3	2	1	1	2	1	3	0	0	0	0	1	1	482	1437347	1.437347
	2	6	0	1	2	2	0		1	0		0	1	2	1	1	3	2	1	1	2	1	3	0	0	0	0	0	1	529	518137	.518137
	3	3	0	1	2	2	0		0	1	1	0	1	2	1	0	3	2	1	1	2	1	4	1	0	0	0	0	0	538	479308	.479308
	3	7	0	1	1	3	0	3	0	0	0	0	1	4	1	1	3	2	1	1	2	1	6	1	0	0	0	0	0	561	939600	.9396
	3	2	1	0	2	2	0	1	1	0	0	0	0	2	1	0	3	2	1	1	2	1	7	1	0	0	0	0	1	591	878420	.87842
	3	0	0	1	1	2	0		0	0		0	1	1	1	1	3	2	1	1	2	1	7	1	0	0	0	0	0	631	737247	.737247
	3	0	0	1	3	1	0	3	1	0		1	1	1	1	1	3	2	1	1	2	1	3	0	0	0	1	1	0	664	663740	.66374
	3	0	0	0	3	1	0	2	1	0	0	1	0	1	1	1	3	2	1	1	2	1	4	1	0	1	0	0	1	212	2993551	2.993551
	2	6	0	0	2	2	0		1	1	0	0	1	3	1	0	3	3	1	1	2	1	3	0	0	0	0	0	1	285	677243	.677243
	3	0	1	1	2	1	0		0	0	0	0	1	1	1	0	3	1	1	2	2	0	0	0	0	0	0	0	0	508	1374598	1.374598
	3	3	0	1	2	1	0		0	0	0	0	1	1	1	0	3	1	1	2	2	0	0	0	0	1	0	0	0	81	415581	.415581
	2	7	0	1	3	1	0	2	0	0	1	0	1	1	1	1	3	1	1	2	2	1	1	0	0	1	0	0	0	88	247309	.247309
	3	3	1	1	2	2	0	2	1	0	1	0	1	2	1	0	3	1	1	2	2	1	2	0	0	1	0	0	1	185	1370848	1.370848
	3	7	0	1	2	1	0		0	0	0	0	1	1	1	1	3	1	3	2	2	1	2	0	0	1	0	0	0	193	2149520	2.14952
	2	5	0	1	2	1	0	2	1	1		0	1	1	1	1	3	1	1	2	2	1	2	0	0	1	0	0	1	293	782882	.782882
	3	5	0	1	2	2	0		0	0	0	0	1	2	1	0	3	1	1	2	2	1	2	0	0	0	0	0	0	328	1055886	1.055886
	2	7	0	1	1	1	0	1	0	0		0	1	1	1	1	3	1	1	2	2	1	3	0	0	1	0	0	0	332	1036445	1.036445
	3	7	1	0	2	1	0		1	0	1	0	1	1	1	1	3	1	3	2	2	1	3	0	0	1	0	0	1	344	1055743	1.055743
	3	2	0	1	3	1	0		1	1	0	0	1	1	1	1	3	1	1	2	2	1	4	1	0	1	0	0	1	351	1066283	1.066283
	3	2	0	0	0	1	0	2	1	0		0	1	1	1	1	3	1	1	2	2	1	4	1	0	1	0	0	1	361	546539	.546539
	3	2	0	1	2	1	0	1	1	0	1	0	1	1	1	0	3	1	1	2	2	1	4	1	0	1	0	0	1	364	340538	.340538
	3	5	0	1	2	1	0	3	0	0	0	0	1	1	1	1	3	1	1	2	2	1	4	1	0	1	0	0	0	368	562709	.562709
	2	2	0	1	2	1	0		1	0		0	1	1	1	0	3	1	1	2	2	1	5	1	0	1	0	0	1	394	896140	.89614
	3	6	1	0	2	1	0	2	1	0	0	0	1	1	1	0	3	1	1	2	2	1	6	1	0	1	0	0	1	395	1044222	1.044222
	2	2	1	1	2	1	0		0	0		1	1	1	0	1	3	1	3	2	2	1	1	0	0	1	0	0	0	400	866666	.866666
	3	2	0	1	2	1	0	2	0	0	0	1	1	1	1	1	3	1	1	2	2	1	3	0	0	1	0	0	0	412	726366	.726366
	2	0	1	1	2	1	0	2	1	1		1	1	1	1	0	3	1	1	2	2	1	3	0	0	0	0	0	1	544	503400	.5034
	3	0	1	1	2	2	0	2	0	0	0	0	0	3	1	0	3	2	1	2	2	0	0	0	0	1	0	0	0	544	503400	.5034
	3	5	0	0	2	2	0		1	0	0	0	0	2	1	0	3	2	1	2	2	0	0	0	0	1	0	0	1	92	1014342	1.014342
	2	0	1	1	0	1	0		1	0		0	1	1	1	0	3	2	1	2	2	1	1	0	0	0	0	0	1	415	796849	.796849
	3	0	0	1	3	2	0		1	0		0	1	2	1	0	3	2	1	2	2	1	1	0	0	1	0	0	1	636	633855	.633855
	3	2	0	1	1	2	0		0	0		0	1	2	1	0	3	2	1	2	2	1	2	0	0	0	0	0	0	245	1549816	1.549816
	3	0	0	1	2	2	0	2	1	0	1	0	1	3	1	1	3	2	1	2	2	1	2	0	0	0	0	0	1	526	524857	.524857
	3	1	1	0	2	2	0		0	0	1	0	1	2	1	0	3	2	1	2	2	1	2	0	0	0	0	0	0	16	236257	.236257
	3	1	0	1	1	1	0	2	0	0	0	0	1	1	1	0	3	2	1	2	2	1	2	0	0	1	0	0	0	52	766607	.766607
	3	0	0	0	2	1	0		1	0	0	0	1	1	1	0	3	2	1	2	2	1	2	0	0	0	0	0	1	207	2219078	2.219078
	3	4	0	1	3	2	0	2	1	1	0	0	1	2	1	1	3	2	1	2	2	1	2	0	0	0	0	0	1	230	1591939	1.591939
	2	5	0	1	1	2	0		1	0	0	0	0	3	1	1	3	2	1	2	2	1	3	0	0	0	0	0	1	252	1766392	1.766392
	3	7	1	1	1	2	0	1	1	0	0	0	1	2	1	0	3	2	3	2	2	1	3	0	0	1	0	0	1	618	394541	.394541
	3	2	0	1	2	2	0		1	1		0	1	3	0	0	3	2	1	2	2	1	3	0	0	0	1	0	0	331	1045798	1.045798
	3	1	0	1	1	2	0	2	1	0	0	0	1	3	1	0	3	2	1	2	2	1	4	1	0	0	0	0	1	255	1591453	1.591453
	3	4	0	1	2	2	0		1	0	1	0	1	1	1	1	3	2	1	2	2	1	4	1	0	1	0	0	1	297	771154	.771154
	2	2	1	1	2	1	0		1	0	0	0	1	1	1	1	3	2	1	2	2	1	4	1	0	1	0	0	1	537	501030	.50103
	3	0	1	1	2	2	0	3	0	0	0	0	1	3	0	0	3	2	1	2	2	1	4	1	0	0	0	0	0	394	896140	.89614
	3	5	0	1	2	2	0	2	0	0	1	0	1	2	1	1	3	2	1	2	2	1	4	1	0	0	0	0	0	8	178230	.17823
	3	5	1	1	2	2	0	2	0	1		0	1	2	1	0	3	2	1	2	2	1	5	1	0	0	0	0	0	211	2411724	2.411724
	2	6	0	0	2	2	0	3	1	1	1	0	0	2	1	0	3	2	1	2	2	1	6	1	0	0	0	0	1	505	1326155	1.326155
	3	0	1	1	2	2	0	2	1	0	0	1	1	2	1	0	3	2	1	2	2	1	4	1	0	0	0	0	1	63	779267	.779267
	3	0	0	1	2	1	0	2	0	0		1	1	1	1	0	3	2	1	2	2	1	4	1	0	1	0	0	0	68	746252	.746252
	3	2	0	1	1	2	0		0	0	0	1	1	3	1	1	3	2	1	2	2	1	5	1	0	0	0	0	0	83	302602	.302602
	3	7	0	0	1	2	0		0	0	0	0	1	2	1	0	3	3	1	2	2	1	4	1	0	0	0	0	0	424	791287	.791287
	3	6	1	0	1	2	0	3	1	0		0	0	2	1	0	3	3	1	2	2	1	7	1	0	0	1	1	1	530	520272	.520272
	3	6	0	1	1	2	0	3	0	0	0	0	1	2	1	0	3	2	1	3	2	0	0	0	0	0	0	0	0	608	209646	.209646
	3	7	0	1	3	1	0		1	0		0	1	1	1	1	3	2	1	3	2	1	5	1	0	1	0	0	1	669	651007	.651007
	2	6	0	1	2	2	0		1	0	0	0	1	2	1	0	3	1	1	4	2	0	0	0	0	0	0	0	1	22	343426	.343426
	3	0	0	1	1	2	0		1	0	0	0	1	2	1	0	3	1	1	4	2	1	1	0	0	0	0	0	1	159	1579901	1.579901
	2	1	1	1	1	2	0		1	0	0	0	1	2	1	0	3	1	1	4	2	1	4	1	0	0	0	0	1	384	810455	.810455
	3	3	1	1	0	1	0		1	0	0	0	1	1	1	0	3	1	1	4	2	1	4	1	0	1	0	1	0	626	407688	.407688
	3	4	0	1	2	1	0	2	0	0	0	0	1	1	1	1	3	1	1	4	2	1	4	1	0	1	0	0	0	20	372628	.372628
	3	3	0	1	2	1	0		1	0	0	1	0	1	1	0	3	1	1	4	2	1	4	1	0	1	0	0	1	442	199282	.199282
	3	2	1	1	2	2	0	3	1	0		0	1	2	1	0	3	2	1	4	2	0	0	0	0	1	0	0	1	176	1436982	1.436982
	2	3	1	1	2	2	0		0	1		0	0	3	1	0	3	2	1	4	2	1	1	0	0	0	0	0	0	283	845993	.845993
	2	2	0	1	2	3	0		0	0	0	0	1	4	1	1	3	2	4	4	2	1	1	0	0	0	0	0	0	364	340538	.340538
	3	3	0	1	2	2	0		1	0		0	1	2	1	0	3	2	1	4	2	1	2	0	0	1	0	0	1	417	820227	.820227
	3	4	0	1	3	2	0		1	0	0	0	0	2	1	1	3	2	1	4	2	1	2	0	0	0	0	0	1	392	636470	.63647
	3	5	0	1	2	2	0		0	0		0	1	3	1	1	3	2	1	4	2	1	2	0	0	0	0	0	0	204	2992950	2.99295
	2	6	0	0	3	1	0		1	0		0	1	1	1	0	3	2	1	4	2	1	2	0	0	1	0	0	1	93	985198	.985198
	3	4	1	1	2	1	0	3	0	1	1	0	1	1	1	0	3	2	1	4	2	1	3	0	0	1	0	0	0	11	94578	.094578
	3	1	1	1	2	2	0	3	1	0		0	1	2	1	1	3	2	1	4	2	1	3	0	0	0	0	0	1	80	737675	.737675
	3	1	0	1	3	2	0	2	0	0	0	0	1	3	1	1	3	2	1	4	2	1	3	0	0	0	0	0	0	168	1334244	1.334244
	3	1	0	1	2	2	0	2	0	0		0	1	2	0	0	3	2	1	4	2	1	3	0	0	1	0	0	0	661	709852	.709852
	3	1	0	1	2	2	0		1	0	0	0	1	3	1	1	3	2	1	4	2	1	3	0	0	1	1	0	0	98	890855	.890855
	2	2	0	1	3	2	0	2	0	0	1	0	0	3	1	1	3	2	1	4	2	1	3	0	0	0	0	0	0	108	957517	.957517
	2	0	0	1	2	2	0		1	0	1	0	1	3	0	0	3	2	1	4	2	1	3	0	0	0	0	0	1	135	1579901	1.579901
	3	0	0	1	3	2	0		1	0		0	1	2	1	0	3	2	1	4	2	1	3	0	0	1	1	0	1	159	1579901	1.579901
	3	6	0	1	2	2	0	2	1	0		0	1	2	1	0	3	2	1	4	2	1	3	0	0	0	0	0	1	196	2039673	2.039673
	2	1	1	1	2	2	0	2	0	0		0	1	2	1	0	3	2	1	4	2	1	4	1	0	0	0	0	0	206	1651025	1.651025
	2	1	1	1	2	2	0		0	0		0	1	3	1	0	3	2	1	4	2	1	6	1	0	1	0	0	0	579	1227298	1.227298
	2	1	0	1	2	2	0		1	0	1	0	1	2	0	0	3	2	1	4	2	1	6	1	0	0	0	0	1	372	412773	.412773
	3	1	1	0	2	1	0		1	0	1	0	1	1	1	1	3	2	5	4	2	1	7	1	0	1	1	0	1	381	853067	.853067
	3	0	1	1	2	2	0		1	0	0	0	1	2	1	0	3	2	1	4	2	1	7	1	0	0	0	0	1	181	1465502	1.465502
	3	2	0	1	2	2	0		0	0		0	1	2	1	1	3	1	1	5	2	1	1	0	0	0	0	0	0	131	1071185	1.071185
	3	0	0	1	1	1	0	2	0	0	0	0	1	1	1	1	3	1	1	1	1	1	1	0	0	1	0	0	0	400	866666	.866666
	2	6	0	1	2	1	0	2	1	0		0	1	1	1	1	3	1	1	1	1	1	2	0	0	1	0	0	1	196	2039673	2.039673
	2	4	0	1	2	1	0		1	1	0	0	1	1	1	1	3	1	1	1	1	1	3	0	0	1	0	0	1	134	1714670	1.71467
	3	7	0	1	0	2	0	2	1	1		0	1	2	1	0	3	1	1	1	1	1	4	1	0	0	0	0	1	14	374615	.374615
	3	5	0	1	2	2	0		0	0	0	0	0	3	1	1	3	2	1	1	1	0	0	0	0	1	0	0	0	254	1160718	1.160718
	3	7	0	1	1	3	0	2	0	0	0	0	0	4	1	1	3	2	1	1	1	0	0	0	0	0	0	0	0	271	1638013	1.638013
	3	4	0	1	1	3	0	1	1	1	1	0	0	5	1	0	3	2	1	1	1	1	1	0	0	0	0	0	1	223	1558081	1.558081
	3	5	0	1	2	2	0		0	0	0	0	1	3	1	0	3	2	1	1	1	1	1	0	0	0	0	0	0	617	338740	.33874
	2	3	0	1	1	2	0		1	0	0	0	1	2	1	0	3	2	1	1	1	1	2	0	0	0	0	0	1	372	412773	.412773
	2	1	0	1	2	2	0	3	1	1		0	1	2	1	0	3	2	1	1	1	1	2	0	0	1	0	0	1	169	1581295	1.581295
	3	3	0	1	2	2	0	2	1	1		0	0	2	1	0	3	2	1	1	1	1	2	0	0	0	0	0	1	82	812876	.812876
	3	5	0	1	2	2	0		1	1	0	0	1	2	1	0	3	2	1	1	1	1	3	0	0	0	0	0	1	52	766607	.766607
	3	7	1	0	1	1	0	3	0	0	1	0	1	1	1	1	3	2	1	1	1	1	3	0	0	1	0	0	0	512	1346201	1.346201
	3	7	0	1	3	1	0		1	0		0	1	1	1	1	3	2	1	1	1	1	3	0	0	1	1	0	1	186	1384897	1.384897
	3	2	0	1	2	2	0		1	0	1	0	1	2	1	0	3	2	1	1	1	1	4	1	0	0	0	0	1	316	1063157	1.063157
	3	7	0	1	1	2	0		0	0	0	0	1	3	1	1	3	2	1	1	1	1	4	1	0	0	0	0	0	3	158417	.158417
	3	0	0	1	1	2	0		0	0	1	0	1	3	1	1	3	2	1	1	1	1	5	1	0	0	0	0	0	545	1246304	1.246304
	3	5	0	1	2	2	0		1	0		0	1	3	1	1	3	2	1	1	1	1	6	1	0	1	0	0	1	409	931869	.931869
	3	7	1	1	2	2	0	2	0	0		0	0	3	1	1	3	2	1	1	1	1	6	1	0	0	0	0	0	108	957517	.957517
	2	5	0	1	2	1	0	2	1	0	0	0	1	1	1	0	3	2	1	1	1	1	7	1	0	1	0	0	1	324	1234938	1.234938
	2	4	0	1	1	3	0		1	0	0	0	0	5	1	1	3	3	1	1	1	0	0	0	0	0	0	0	1	105	981505	.981505
	2	2	0	1	2	1	0	2	1	0	0	0	1	1	0	1	3	1	1	2	1	0	0	0	0	1	0	0	1	108	957517	.957517
	2	7	0	1	2	1	0		0	0		0	1	1	1	1	3	1	1	2	1	1	1	0	0	1	0	0	0	36	684974	.684974
	3	1	1	1	2	1	0	2	0	0	0	0	1	1	1	0	3	1	1	2	1	1	1	0	0	1	0	0	0	206	1651025	1.651025
	3	1	0	1	2	2	0	1	0	0	0	0	1	2	1	1	3	1	1	2	1	1	1	0	0	0	0	0	0	391	1062420	1.06242
	2	2	1	1	2	1	0		1	0	0	0	1	1	1	1	3	1	1	2	1	1	2	0	0	1	0	0	1	356	1055737	1.055737
	3	2	0	1	2	1	0		1	0	0	0	1	1	1	1	3	1	1	2	1	1	3	0	0	1	0	1	0	153	2190231	2.190231
	3	2	0	1	1	2	0	2	0	0		0	1	2	1	1	3	1	1	2	1	1	4	1	0	1	0	0	0	409	931869	.931869
	3	2	0	1	2	1	0	1	1	0	1	0	1	1	1	1	3	1	1	2	1	1	6	1	0	1	0	0	1	271	1638013	1.638013
	3	1	0	1	2	1	0		0	0		1	1	1	1	0	3	1	1	2	1	1	2	0	0	0	0	0	0	383	808994	.808994
	3	5	0	1	2	1	0	2	0	0	0	1	1	1	1	0	3	1	1	2	1	1	3	0	0	1	0	0	0	484	1351049	1.351049
	2	0	0	1	2	2	0	2	1	0		0	0	2	1	1	3	2	1	2	1	0	0	0	0	1	1	0	0	142	989155	.989155
	3	1	0	1	1	2	0	3	1	1		0	1	3	1	0	3	2	1	2	1	0	0	0	0	0	0	0	1	234	1200318	1.200318
	3	7	0	1	1	1	0	1	0	0	0	0	1	0	1	1	3	2	1	2	1	0	0	0	0	0	0	0	0	2	141953	.141953
	3	2	1	1	1	2	0	2	1	0	0	0	1	2	1	0	3	2	1	2	1	1	2	0	0	0	0	0	1	15	422910	.42291
	2	2	0	1	3	2	0	2	0	1	0	0	1	3	0	0	3	2	1	2	1	1	2	0	0	0	0	0	0	49	627098	.627098
	3	7	1	1	1	2	0	3	0	0	0	0	0	3	1	0	3	2	5	2	1	1	2	0	0	0	0	0	0	51	762886	.762886
	3	1	0	1	2	3	0	2	0	0		0	0	3	1	0	3	2	1	2	1	1	2	0	0	0	0	0	0	91	661481	.661481
	3	0	0	1	1	2	0	2	1	0	0	0	0	3	1	0	3	2	1	2	1	1	2	0	0	0	0	0	1	216	2364626	2.364626
	3	0	0	1	1	2	0		1	0	0	0	1	2	1	0	3	2	1	2	1	1	2	0	0	0	0	0	1	283	845993	.845993
	3	3	0	1	2	2	0	2	0	1	0	0	1	2	1	1	3	2	1	2	1	1	2	0	0	0	0	0	0	333	984619	.984619
	2	7	0	1	2	2	0	2	1	0	1	0	0	3	1	1	3	2	1	2	1	1	2	0	0	0	0	1	1	383	808994	.808994
	3	2	0	1	1	2	0		0	0	1	0	1	2	1	1	3	2	1	2	1	1	3	0	0	0	0	0	0	125	1505900	1.5059
	2	3	1	1	2	2	0	3	1	0	1	0	0	3	1	1	3	2	1	2	1	1	3	0	0	0	0	1	1	171	1242387	1.242387
	3	6	1	0	2	2	0		1	1		0	1	2	1	0	3	2	1	2	1	1	3	0	0	0	0	0	1	533	482697	.482697
	3	0	0	1	2	1	0	2	1	0		0	1	1	1	0	3	2	1	2	1	1	3	0	0	1	0	0	1	599	1157814	1.157814
	3	7	1	1	3	2	0		1	0	0	0	1	2	1	0	3	2	3	2	1	1	3	0	0	0	0	1	0	41	733953	.733953
	2	7	0	1	2	2	0		1	0	1	0	1	2	1	0	3	2	1	2	1	1	3	0	0	1	0	0	1	159	1579901	1.579901
	3	3	0	1	2	1	0	3	0	0		0	1	1	1	0	3	2	1	2	1	1	4	1	0	1	0	0	0	352	1055886	1.055886
	3	4	1	1	1	2	0		0	0	0	0	1	1	1	0	3	2	1	2	1	1	4	1	0	1	0	0	0	486	1965784	1.965784
	3	1	0	1	2	2	0		0	1	0	0	1	2	1	1	3	2	1	2	1	1	5	1	0	0	0	0	0	505	1326155	1.326155
	3	1	0	1	2	2	0		1	0	0	0	1	2	1	1	3	2	1	2	1	1	5	1	0	0	0	0	1	539	506938	.506938
	3	1	1	1	2	2	0	2	0	1		0	1	2	1	0	3	2	1	2	1	1	5	1	0	0	0	0	0	120	1700821	1.700821
	3	2	1	1	1	1	0	2	0	0	1	0	1	1	1	0	3	2	1	2	1	1	5	1	0	1	0	0	0	504	1335695	1.335695
	3	2	0	1	2	2	0		1	0		0	1	2	0	0	3	2	1	2	1	1	8	1	1	0	0	0	1	88	247309	.247309
	3	2	1	1	1	3	0	2	0	1	0	1	0	4	1	0	3	2	1	2	1	0	0	0	0	0	0	0	0	127	1237198	1.237198
	3	2	1	1	2	2	0		1	1	0	1	1	2	1	0	3	2	1	2	1	1	1	0	0	1	0	0	1	231	1429765	1.429765
	3	7	0	1	2	2	0	2	0	0		1	0	3	0	1	3	2	1	2	1	1	4	1	0	0	0	0	0	364	340538	.340538
	3	5	0	1	3	1	0	1	1	1		1	1	1	0	0	3	2	1	2	1	1	4	1	0	1	0	0	1	373	287590	.28759
	2	3	1	1	2	1	0	2	0	0	1	0	0	1	1	1	3	1	1	4	1	0	0	0	0	1	0	0	0	413	666398	.666398
	2	0	0	0	2	1	0	1	1	1		0	1	1	1	0	3	1	1	4	1	1	1	0	0	1	0	0	1	419	799312	.799312
	3	2	0	1	2	1	0		0	0	0	0	1	1	1	1	3	1	3	4	1	1	2	0	0	1	0	0	0	558	998846	.998846
	3	5	1	1	2	1	0		0	0	1	0	1	1	1	0	3	1	5	4	1	1	3	0	0	1	0	0	0	651	598810	.59881
	3	3	0	1	2	3	0		0	1	0	0	0	4	1	1	3	2	1	4	1	0	0	0	0	0	0	0	0	591	878420	.87842
	3	2	0	1	2	2	0	3	1	0		0	0	2	1	1	3	2	1	4	1	1	1	0	0	0	1	0	0	38	561545	.561545
	2	7	1	1	1	2	0		1	0		0	1	2	1	0	3	2	1	4	1	1	2	0	0	1	0	0	1	261	1609830	1.60983
	3	0	1	1	2	3	0	3	1	0		0	1	3	1	1	3	2	1	4	1	1	3	0	0	0	0	0	1	354	1125688	1.125688
	3	7	1	1	1	2	0		0	0	0	0	1	0	1	1	3	2	1	4	1	1	3	0	0	1	0	0	0	419	799312	.799312
	3	0	0	1	2	2	0	2	0	0	1	0	1	3	0	0	3	2	1	4	1	1	3	0	0	0	0	0	0	468	1084254	1.084254
	2	7	1	0	2	1	0	1	0	0	0	0	1	1	1	1	3	2	1	4	1	1	3	0	0	1	0	0	0	589	1169739	1.169739
	3	1	1	1	0	2	0	2	0	0		0	1	3	0	0	3	2	1	4	1	1	4	1	0	0	0	0	0	43	655158	.655158
	3	2	1	1	3	2	0		1	1		0	0	2	1	0	3	2	1	4	1	1	4	1	0	0	0	0	1	2	141953	.141953
	3	6	1	1	2	2	0		1	1	0	0	1	2	1	0	3	2	1	4	1	1	5	1	0	0	0	0	1	9	98626	.098626
	2	7	1	0	1	3	0	3	0	0	0	0	0	3	1	0	3	2	1	4	1	1	6	1	0	0	0	0	0	272	332985	.332985
	3	2	0	1	1	2	0	2	0	1	0	1	0	2	1	1	3	2	1	4	1	1	2	0	0	0	0	0	0	336	1093213	1.093213
	3	2	0	1	1	1	0	2	1	0	0	0	1	1	1	0	3	3	1	4	1	1	3	0	0	0	0	0	1	387	898007	.898007
	3	5	0	1	1	1	0	3	0	0	0	0	1	1	1	0	3	1	1	1	0	0	0	0	0	1	0	0	0	595	1110050	1.11005
	3	6	0	1	2	1	0	2	1	0	1	0	1	1	1	1	3	1	1	1	0	1	1	0	0	1	0	0	1	615	134405	.134405
	3	5	0	1	2	2	0		1	0	0	0	1	1	1	0	3	1	1	1	0	1	6	1	0	1	0	0	1	653	668062	.668062
	3	4	0	1	1	3	0		0	0	0	0	1	4	1	1	3	2	1	1	0	0	0	0	0	0	0	0	0	571	1152793	1.152793
	3	7	0	1	1	3	0		0	0		0	0	3	1	0	3	2	1	1	0	0	0	0	0	1	0	0	0	40	733688	.733688
	2	4	0	1	1	2	0		0	1	0	0	1	3	1	0	3	2	1	1	0	1	1	0	0	0	0	0	0	185	1370848	1.370848
	3	6	0	0	2	2	0	2	0	0		0	1	2	1	0	3	2	1	1	0	1	1	0	0	0	0	0	0	612	213884	.213884
	3	5	1	1	2	1	0	3	1	0	0	0	1	1	1	0	3	2	1	1	0	1	3	0	0	1	0	0	1	467	1358458	1.358458
	2	2	0	1	2	3	0	2	0	0		0	0	6	1	1	3	2	1	1	0	1	4	1	0	0	0	0	0	299	896082	.896082
	3	7	0	1	1	2	0	2	0	0	1	0	1	2	1	1	3	2	1	1	0	1	4	1	0	0	0	0	0	392	636470	.63647
	2	5	0	1	1	2	0		0	1	0	0	1	3	1	0	3	2	1	1	0	1	7	1	0	0	0	0	0	610	221864	.221864
	3	4	0	1	2	1	0		0	0		0	1	1	1	1	3	1	1	2	0	1	3	0	0	1	0	0	0	635	682876	.682876
	3	0	0	1	2	1	0		1	0		0	1	1	1	0	3	1	1	2	0	1	5	1	0	0	0	0	1	209	2358910	2.35891
	3	2	0	1	2	1	0		0	0		0	1	1	0	0	3	1	1	2	0	1	6	1	0	0	0	0	0	11	94578	.094578
	3	5	1	0	1	1	0	3	1	0		1	1	1	1	0	3	1	1	2	0	1	5	1	0	1	0	0	1	424	791287	.791287
	3	2	1	1	2	2	0	2	1	0		0	1	3	1	1	3	2	1	2	0	0	0	0	0	0	1	0	0	40	733688	.733688
	3	4	0	1	1	3	0	3	0	0		0	0	4	0	0	3	2	1	2	0	0	0	0	0	0	0	0	0	299	896082	.896082
	2	7	0	1	1	2	0	2	1	0	1	0	1	3	1	1	3	2	1	2	0	0	0	0	0	0	0	0	1	340	1004092	1.004092
	3	0	0	1	2	2	0		1	1	0	0	0	2	1	0	3	2	1	2	0	1	1	0	0	0	0	0	1	394	896140	.89614
	3	5	0	1	1	2	0		1	0	1	0	1	3	1	0	3	2	4	2	0	1	1	0	0	0	0	0	1	356	1055737	1.055737
	2	7	1	0	1	2	0	2	1	0	1	0	1	2	1	1	3	2	1	2	0	1	1	0	0	0	0	0	1	121	1648234	1.648234
	3	0	0	1	2	1	0	2	0	0		0	1	1	1	0	3	2	1	2	0	1	2	0	0	1	0	0	0	164	3891736	3.891736
	3	5	1	1	2	2	0		1	0	1	0	1	2	1	0	3	2	1	2	0	1	2	0	0	0	0	0	1	109	1009253	1.009253
	3	5	1	1	1	2	0	3	0	0	0	0	1	3	1	0	3	2	1	2	0	1	2	0	0	0	0	0	0	160	1612931	1.612931
	3	2	1	1	0	3	0	3	0	1	0	0	0	4	1	1	3	2	1	2	0	1	3	0	0	0	0	0	0	385	812173	.812173
	3	3	0	1	2	2	0	2	1	0		0	1	2	1	0	3	2	1	2	0	1	3	0	0	0	0	0	1	123	1603413	1.603413
	2	2	0	0	0	2	0	2	1	0	0	0	1	3	1	1	3	2	1	2	0	1	4	1	0	1	0	0	1	202	2219078	2.219078
	3	0	1	1	0	2	0		0	1	0	0	1	1	1	0	3	2	1	2	0	1	4	1	0	0	0	0	0	313	1119760	1.11976
	3	5	0	1	1	2	0	2	1	0		0	0	2	1	1	3	2	1	2	0	1	4	1	0	0	0	0	1	674	694551	.694551
	3	0	0	1	0	2	0		0	1	1	0	0	3	1	0	3	2	1	2	0	1	4	1	0	0	0	0	0	658	625289	.625289
	3	5	0	1	2	2	0		1	0	0	0	1	2	1	0	3	2	1	2	0	1	4	1	0	0	0	0	1	266	1591010	1.59101
	3	2	1	1	2	3	0		1	1	0	0	0	3	1	0	3	2	1	2	0	1	5	1	0	0	0	0	1	273	323322	.323322
	3	5	1	1	1	2	0	3	1	1	0	1	1	2	1	0	3	2	1	2	0	0	0	0	0	0	0	0	1	58	702023	.702023
	3	7	1	1	1	1	0		0	0	0	1	1	1	1	0	3	2	1	2	0	1	1	0	0	1	0	0	0	128	1903976	1.903976
	3	0	1	1	2	1	0	2	0	0		1	1	1	1	0	3	2	3	2	0	1	3	0	0	1	0	0	0	241	1516191	1.516191
	3	2	0	1	2	2	0	3	0	0	0	0	1	2	1	1	3	1	1	4	0	1	1	0	0	0	0	0	0	556	962460	.96246
	2	3	1	1	1	2	0	3	1	0		0	1	2	1	1	3	2	1	4	0	1	3	0	0	1	0	0	1	38	561545	.561545
	3	1	1	1	1	2	0	1	0	0	0	0	1	2	1	0	3	2	1	4	0	1	4	1	0	0	0	0	0	236	1389842	1.389842
	3	4	0	1	1	2	0		1	0	0	0	0	3	1	1	3	2	1	4	0	1	4	1	0	0	0	0	1	501	1354433	1.354433
	3	7	0	1	2	2	0		0	0	0	0	1	2	0	0	3	2	1	4	0	1	5	1	0	0	0	0	0	569	1140659	1.140659
	3	7	1	1	0	2	0	3	1	0		0	1	2	1	0	3	3	1	4	0	1	5	1	0	0	0	1	1	665	686536	.686536
	2	0	0	1	1	2	0	3	1	0		0	1	3	0	0	3	3	1	4	0	1	6	1	0	0	0	0	1	418	839972	.839972
	0	6	0	0	2	1	1		1	0	1	0	1	1	1	0	0	1	1	2	3	1	1	0	0	0	0	0	1	420	831437	.831437
	0	2	0	1	3	1	1		0	1		0	1	1	1	0	0	2	1	2	3	1	2	0	0	1	0	0	0	643	655030	.65503
	0	2	0	1	3	1	1		0	1		1	1	1	1	0	0	2	1	3	3	1	4	1	0	1	0	0	0	73	836689	.836689
	0	6	0	1	2	1	1	2	0	0	0	1	1	1	1	0	0	1	1	1	2	1	2	0	0	1	0	0	0	85	799146	.799146
	0	4	0	1	2	2	1		0	0		0	0	2	1	1	0	2	1	1	2	0	0	0	0	1	0	0	0	404	797442	.797442
	0	0	0	1	3	1	1	2	0	0	0	0	1	1	1	1	0	2	1	1	2	0	0	0	0	1	0	0	0	161	1606767	1.606767
	0	3	0	1	1	2	1	2	0	0		0	1	2	1	0	0	2	1	1	2	1	5	1	0	0	0	0	0	316	1063157	1.063157
	0	0	0	1	2	1	1		0	0	0	0	1	1	1	0	0	1	1	2	2	0	0	0	0	1	0	0	0	578	1168783	1.168783
	0	1	0	1	2	1	1		0	0	0	0	0	1	1	0	0	1	1	2	2	1	1	0	0	0	0	0	0	643	655030	.65503
	0	2	1	1	1	3	1		1	0	0	0	1	4	1	1	0	2	1	2	2	1	1	0	0	0	0	0	1	390	495740	.49574
	0	5	0	1	2	2	1		0	0	0	0	1	3	1	0	0	2	1	2	2	1	2	0	0	1	0	0	0	558	998846	.998846
	0	2	0	1	2	1	1	3	0	0		1	1	1	1	1	0	2	1	2	2	1	2	0	0	1	0	0	0	392	636470	.63647
	0	2	0	1	1	2	1	2	0	0		0	1	1	1	1	0	1	1	4	2	0	0	0	0	1	0	0	0	502	1349905	1.349905
	0	2	0	0	2	2	1		0	1	1	0	1	3	1	1	0	2	1	4	2	1	2	0	0	0	0	0	0	165	1661205	1.661205
	0	1	0	1	2	2	1		1	0	1	0	1	3	1	0	0	2	1	1	1	0	0	0	0	0	0	0	1	154	1606767	1.606767
	0	7	0	0	0	2	1		0	1	1	0	1	2	1	1	0	2	1	1	1	1	1	0	0	0	0	0	0	408	917131	.917131
	0	0	0	1	2	1	1		1	0	0	0	1	1	1	1	0	1	1	2	1	1	2	0	0	1	0	0	1	493	1158192	1.158192
	0	6	0	1	3	1	1	1	0	1		0	1	1	1	1	0	1	1	2	1	1	7	1	0	1	0	0	0	226	1670877	1.670877
	0	7	0	1	2	2	1		0	1	0	0	1	2	1	0	0	2	1	2	1	0	0	0	0	1	0	0	0	153	2190231	2.190231
	0	7	0	1	1	1	1	2	0	0	1	0	1	1	1	0	0	2	1	2	1	1	1	0	0	0	0	0	0	330	770572	.770572
	0	3	1	1	2	2	1	3	1	0	0	0	1	3	1	0	0	2	1	2	1	1	1	0	0	0	0	0	1	379	822721	.822721
	0	5	1	1	1	2	1	2	0	0	1	0	1	2	1	0	0	2	1	2	1	1	1	0	0	1	0	0	0	560	999438	.999438
	0	1	0	1	3	2	1	2	0	0	0	0	1	2	1	1	0	2	1	2	1	1	3	0	0	1	0	0	0	561	939600	.9396
	0	7	0	1	1	1	1	2	0	0	0	0	1	1	0	0	0	2	4	2	1	1	3	0	0	1	0	0	0	657	651043	.651043
	0	2	0	1	1	3	1	2	0	0	0	0	0	5	1	1	0	2	1	2	1	1	6	1	0	0	0	0	0	40	733688	.733688
	0	6	0	1	2	2	1		1	1		1	0	2	1	1	0	2	1	2	1	1	5	1	0	1	0	1	0	153	2190231	2.190231
	0	4	0	1	0	1	1		1	0		0	1	1	1	0	0	2	1	5	1	1	4	1	0	1	0	0	1	163	1621722	1.621722
	0	2	1	0	1	2	1	2	1	0		0	1	2	1	0	0	2	1	1	0	1	1	0	0	1	0	0	1	382	659415	.659415
	0	4	0	1	2	1	1		0	0	1	0	1	1	0	0	0	1	1	2	0	1	3	0	0	1	0	0	0	396	785349	.785349
	0	2	1	1	2	2	1	2	1	0	1	0	1	2	1	1	0	2	1	2	0	1	4	1	0	0	1	0	0	437	97992	.097992
	0	2	0	1	2	1	1		1	0		0	0	1	1	1	0	2	1	3	0	1	2	0	0	0	0	0	1	465	1499836	1.499836
	1	6	0	1	2	1	1		0	0	0	1	1	1	1	0	1	1	5	1	3	1	5	1	0	1	0	0	0	495	1317495	1.317495
	1	6	0	0	2	2	1		1	0	1	0	0	2	1	1	1	2	1	1	3	1	2	0	0	0	0	0	1	584	1207865	1.207865
	1	6	0	1	3	2	1	2	0	0	1	0	1	2	1	0	1	2	1	1	3	1	2	0	0	0	0	0	0	590	1133004	1.133004
	1	6	0	1	3	1	1		1	0		0	1	1	1	0	1	2	1	1	3	1	3	0	0	1	0	0	1	624	423235	.423235
	1	5	0	1	3	1	1		1	0	0	0	1	1	1	0	1	2	1	1	3	1	5	1	0	1	1	0	1	624	423235	.423235
	1	6	1	1	2	1	1	2	0	1	1	0	0	1	1	0	1	1	1	2	3	0	0	0	0	0	0	0	0	632	656938	.656938
	1	6	0	1	2	1	1		0	0		0	1	1	1	0	1	1	1	2	3	0	0	0	0	1	0	0	0	639	672662	.672662
	1	2	0	1	2	1	1		0	0	1	0	1	1	0	0	1	1	1	2	3	1	1	0	0	1	0	0	0	661	709852	.709852
	1	4	0	1	3	1	1		0	0	0	0	1	1	1	0	1	1	1	2	3	1	1	0	0	1	0	0	0	34	854053	.854053
	1	5	0	1	2	1	1	1	1	0		0	0	1	1	0	1	1	1	2	3	1	3	0	0	0	0	0	1	51	762886	.762886
	1	1	0	1	2	1	1		1	0	0	0	0	1	1	0	1	1	1	2	3	1	3	0	0	1	0	0	1	59	751735	.751735
	1	3	0	1	2	1	1	2	1	1		0	1	1	1	0	1	1	1	2	3	1	3	0	0	1	0	0	1	289	829802	.829802
	1	4	0	1	1	1	1		0	0	0	0	1	1	1	1	1	1	1	2	3	1	4	1	0	1	0	0	0	339	1055811	1.055811
	1	3	1	1	3	1	1	1	0	0	0	1	1	1	1	1	1	1	1	2	3	1	3	0	0	1	0	0	0	390	495740	.49574
	1	4	0	1	2	2	1	2	1	0		0	0	2	1	1	1	2	1	2	3	1	1	0	0	0	1	0	1	556	962460	.96246
	1	6	0	0	2	1	1	2	0	1		0	1	1	1	1	1	2	1	2	3	1	2	0	0	1	0	0	0	643	655030	.65503
	1	1	0	1	1	2	1		1	0		0	1	2	1	0	1	2	1	2	3	1	2	0	0	0	0	0	1	5	131153	.131153
	1	1	0	1	3	2	1		1	0	0	0	1	2	1	1	1	2	1	2	3	1	2	0	0	0	0	0	1	58	702023	.702023
	1	6	0	0	3	1	1	2	0	1	1	0	1	1	1	0	1	2	1	2	3	1	3	0	0	1	0	0	0	91	661481	.661481
	1	1	0	1	2	2	1	2	0	0		0	1	2	1	1	1	2	1	2	3	1	4	1	0	0	0	0	0	133	1630730	1.63073
	1	4	0	1	3	2	1		1	1	0	0	1	2	1	0	1	2	1	2	3	1	4	1	0	0	1	0	1	199	2280801	2.280801
	1	6	1	0	2	1	1	2	0	0	1	0	1	1	1	0	1	2	1	2	3	1	4	1	0	1	0	0	0	241	1516191	1.516191
	1	6	0	1	2	1	1		1	0	1	0	1	1	1	0	1	2	1	2	3	1	4	1	0	1	0	0	1	376	797074	.797074
	1	4	0	1	3	1	1		1	0	1	0	1	1	1	0	1	2	1	2	3	1	5	1	0	1	0	0	1	465	1499836	1.499836
	1	0	0	1	3	2	1	2	1	0	1	0	1	3	1	1	1	2	1	2	3	1	6	1	0	0	0	0	1	634	636642	.636642
	1	6	0	0	3	2	1	3	1	0	1	0	0	2	1	0	1	2	1	2	3	1	7	1	0	0	0	0	1	47	848379	.848379
	1	1	0	1	3	2	1	3	0	0	1	1	1	2	1	0	1	2	1	2	3	1	1	0	0	0	0	0	0	302	506320	.50632
	1	2	0	1	2	2	1	3	1	0	0	1	1	2	0	0	1	2	4	2	3	1	5	1	0	1	0	0	1	505	1326155	1.326155
	1	5	0	1	2	1	1		1	0	0	1	1	1	1	1	1	2	1	2	3	1	5	1	0	1	0	0	1	505	1326155	1.326155
	1	5	0	1	2	1	1		0	0	0	0	1	1	1	0	1	1	1	3	3	1	3	0	0	1	0	0	0	556	962460	.96246
	1	1	1	1	2	1	1	2	0	0	1	0	1	1	1	0	1	2	1	3	3	1	4	1	0	1	0	0	0	118	968323	.968323
	1	2	1	1	3	2	1		1	1	0	0	1	2	1	1	1	2	1	3	3	1	6	1	0	1	0	0	1	306	1081184	1.081184
	1	3	0	1	3	2	1		1	1	1	0	0	1	1	0	1	2	1	4	3	1	3	0	0	1	0	0	1	357	1109511	1.109511
	1	5	0	1	1	1	1		1	0	1	0	1	1	1	0	1	2	1	4	3	1	5	1	0	1	0	0	1	424	791287	.791287
	1	6	1	1	3	1	1		0	1	1	0	1	1	1	0	1	2	1	4	3	1	5	1	0	1	0	0	0	465	1499836	1.499836
	1	2	0	1	2	1	1	3	1	1	0	0	1	1	1	0	1	2	4	4	3	1	6	1	0	1	0	0	1	490	1294859	1.294859
	1	4	0	1	2	2	1		1	0	0	0	1	2	1	0	1	2	1	4	3	1	6	1	0	0	0	1	0	630	651002	.651002
	1	1	0	1	2	2	1		1	0		1	0	2	1	0	1	2	4	4	3	1	2	0	0	1	0	0	1	645	644994	.644994
	1	1	0	1	2	1	1		1	0		0	1	1	1	0	1	1	3	1	2	0	0	0	0	1	0	0	1	657	651043	.651043
	1	4	0	1	1	1	1		0	0		0	1	1	1	0	1	1	1	1	2	1	1	0	0	1	0	0	0	660	636302	.636302
	1	5	0	1	2	2	1		1	0	0	0	0	2	0	1	1	1	1	1	2	1	1	0	0	0	0	0	1	661	709852	.709852
	1	6	0	1	2	1	1	1	1	0		0	1	1	1	1	1	1	1	1	2	1	1	0	0	1	0	1	0	34	854053	.854053
	1	6	0	0	2	1	1	1	1	1	1	0	1	1	1	0	1	1	1	1	2	1	1	0	0	0	0	0	1	38	561545	.561545
	1	5	0	1	2	1	1		0	1		0	1	1	1	0	1	1	1	1	2	1	2	0	0	1	0	0	0	145	1613607	1.613607
	1	6	0	1	2	1	1		1	1	0	0	1	1	1	0	1	1	1	1	2	1	4	1	0	1	0	0	1	509	1360305	1.360305
	1	4	0	1	2	1	1	1	1	1		0	1	1	1	0	1	1	1	1	2	1	4	1	0	1	0	0	1	601	1057050	1.05705
	1	0	0	1	2	2	1		0	0	0	0	1	2	1	1	1	2	1	1	2	0	0	0	0	0	0	0	0	406	998371	.998371
	1	0	0	1	1	2	1	2	0	0	1	0	1	2	1	1	1	2	1	1	2	0	0	0	0	1	0	0	0	410	784713	.784713
	1	1	0	1	3	2	1		0	0	0	0	0	3	1	0	1	2	1	1	2	0	0	0	0	1	0	0	0	38	561545	.561545
	1	2	0	1	2	1	1	2	0	1	0	0	1	1	1	0	1	2	1	1	2	0	0	0	0	1	0	0	0	161	1606767	1.606767
	1	3	0	1	2	2	1	2	0	1	0	0	1	2	1	0	1	2	1	1	2	0	0	0	0	0	0	0	0	395	1044222	1.044222
	1	4	0	1	2	2	1		0	0		0	1	3	1	0	1	2	1	1	2	0	0	0	0	0	0	0	0	432	720392	.720392
	1	6	0	1	2	2	1		0	0		0	0	2	1	1	1	2	1	1	2	1	1	0	0	0	0	0	0	604	890804	.890804
	1	1	1	1	1	3	1		0	1	0	0	1	4	1	0	1	2	1	1	2	1	1	0	0	0	0	0	0	381	853067	.853067
	1	3	0	0	2	2	1		0	0	0	0	1	2	1	0	1	2	1	1	2	1	1	0	0	0	0	0	0	106	665237	.665237
	1	4	0	1	2	2	1		1	0	0	0	0	2	1	1	1	2	1	1	2	1	1	0	0	1	0	0	1	305	1170653	1.170653
	1	5	0	1	2	2	1		1	0	0	0	0	2	1	1	1	2	1	1	2	1	1	0	0	0	0	0	1	487	1333414	1.333414
	1	6	0	0	2	1	1	3	0	0		0	1	1	1	0	1	2	1	1	2	1	1	0	0	1	0	0	0	634	636642	.636642
	1	7	0	1	0	2	1		0	0	0	0	1	3	1	1	1	2	1	1	2	1	1	0	0	0	0	0	0	163	1621722	1.621722
	1	2	0	0	1	2	1		0	0		0	1	2	1	0	1	2	1	1	2	1	2	0	0	0	0	0	0	379	822721	.822721
	1	4	0	1	2	3	1		0	0	0	0	1	2	1	0	1	2	1	1	2	1	2	0	0	1	0	0	0	385	812173	.812173
	1	4	0	1	3	2	1		0	0	0	0	0	2	1	0	1	2	1	1	2	1	2	0	0	0	0	0	0	246	1012724	1.012724
	1	1	0	1	2	2	1	2	0	0	1	0	0	1	1	0	1	2	1	1	2	1	2	0	0	1	0	0	0	390	495740	.49574
	1	3	1	1	2	1	1	2	1	0		0	1	1	1	0	1	2	1	1	2	1	2	0	0	1	0	0	1	412	726366	.726366
	1	6	0	1	2	2	1		0	0		0	1	2	1	0	1	2	1	1	2	1	2	0	0	1	0	0	0	517	1287810	1.28781
	1	1	1	1	1	2	1	3	0	1		0	1	3	1	1	1	2	1	1	2	1	3	0	0	0	0	0	0	101	997583	.997583
	1	0	0	0	2	2	1	2	1	0		0	1	1	1	0	1	2	1	1	2	1	4	1	0	1	0	0	1	288	788543	.788543
	1	3	0	1	2	2	1	2	0	1	1	0	1	2	1	1	1	2	1	1	2	1	4	1	0	0	0	0	0	660	636302	.636302
	1	5	0	0	3	1	1	3	0	1		0	1	1	1	0	1	2	1	1	2	1	4	1	0	1	0	0	0	64	708388	.708388
	1	6	0	1	3	1	1	1	0	1	1	0	1	1	0	0	1	2	1	1	2	1	4	1	0	1	0	0	0	228	1646879	1.646879
	1	3	1	1	2	2	1	2	0	1		0	1	2	1	0	1	2	1	1	2	1	5	1	0	0	0	0	0	384	810455	.810455
	1	6	0	1	2	2	1	1	1	0		0	1	2	1	0	1	2	1	1	2	1	6	1	0	0	0	0	1	429	803869	.803869
	1	4	0	1	1	1	1		1	0	1	1	1	1	1	0	1	2	1	1	2	0	0	0	0	1	0	0	1	513	1350504	1.350504
	1	1	0	1	3	1	1		0	0	0	1	1	1	1	0	1	2	1	1	2	1	2	0	0	1	0	0	0	581	1186014	1.186014
	1	6	0	0	2	1	1		1	0	0	1	0	1	1	1	1	2	1	1	2	1	2	0	0	1	1	0	1	27	726472	.726472
	1	1	0	1	2	3	1	2	0	0	1	0	0	5	1	1	1	3	1	1	2	1	1	0	0	0	0	0	0	160	1612931	1.612931
	1	4	0	1	2	2	1		0	1		0	1	3	1	0	1	3	1	1	2	1	4	1	0	0	0	0	0	371	498208	.498208
	1	3	0	1	1	1	1	1	1	0	0	0	1	1	1	1	1	1	1	2	2	0	0	0	0	1	0	0	1	520	1304506	1.304506
	1	3	0	1	1	1	1		1	0	0	0	0	1	1	0	1	1	1	2	2	0	0	0	0	1	0	0	1	643	655030	.65503
	1	6	0	0	2	1	1		0	0	0	0	1	1	1	0	1	1	1	2	2	0	0	0	0	1	0	0	0	155	1557244	1.557244
	1	7	0	1	2	1	1		0	0	0	0	1	1	1	1	1	1	1	2	2	0	0	0	0	1	0	0	0	179	1295068	1.295068
	1	0	0	1	1	1	1		1	1	0	0	1	1	1	1	1	1	1	2	2	1	1	0	0	1	0	1	1	254	1160718	1.160718
	1	5	0	1	2	2	1	1	0	0	0	0	0	2	1	0	1	1	1	2	2	1	1	0	0	0	0	0	0	262	1745771	1.745771
	1	5	0	1	2	1	1		1	0	0	0	1	1	1	1	1	1	1	2	2	1	1	0	0	1	0	0	1	282	732567	.732567
	1	6	1	1	2	1	1	1	0	0		0	1	1	0	1	1	1	4	2	2	1	1	0	0	1	0	0	0	352	1055886	1.055886
	1	3	0	1	2	1	1		1	1		0	1	1	1	0	1	1	1	2	2	1	2	0	0	1	0	0	1	417	820227	.820227
	1	6	0	1	1	1	1		1	1	0	0	1	1	1	0	1	1	1	2	2	1	2	0	0	1	0	0	1	424	791287	.791287
	1	4	0	1	2	1	1	2	1	0		0	1	1	1	1	1	1	1	2	2	1	3	0	0	1	0	0	1	639	672662	.672662
	1	6	1	1	2	1	1	2	1	1	1	0	1	1	1	0	1	1	1	2	2	1	3	0	0	0	0	0	1	639	672662	.672662
	1	6	0	1	2	1	1	2	0	0	0	0	1	1	1	1	1	1	1	2	2	1	3	0	0	1	0	0	0	47	848379	.848379
	1	6	0	1	2	1	1		1	0	1	0	1	1	1	1	1	1	1	2	2	1	3	0	0	1	0	0	1	86	283350	.28335
	1	4	0	1	1	1	1	1	0	1	1	0	1	1	1	0	1	1	1	2	2	1	4	1	0	1	0	0	0	126	1581436	1.581436
	1	7	1	0	3	1	1		0	0		0	1	1	1	1	1	1	3	2	2	1	4	1	0	1	0	0	0	309	976261	.976261
	1	6	0	0	2	1	1	2	0	0	0	0	1	1	1	1	1	1	1	2	2	1	4	1	0	1	0	0	0	404	797442	.797442
	1	2	1	0	2	1	1	2	1	0	0	0	1	1	1	1	1	1	1	2	2	1	5	1	0	1	0	1	1	553	1192299	1.192299
	1	6	1	1	2	1	1	2	0	0	0	0	1	1	1	0	1	1	1	2	2	1	5	1	0	1	0	0	0	564	1142619	1.142619
	1	2	0	1	1	1	1		1	0	0	0	1	1	1	1	1	1	1	2	2	1	9	1	1	1	0	0	1	594	1132660	1.13266
	1	4	0	1	0	1	1		0	1		1	1	1	0	0	1	1	1	2	2	0	0	0	0	1	0	0	0	46	717944	.717944
	1	6	0	1	2	1	1		0	0	1	1	0	1	1	0	1	1	1	2	2	0	0	0	0	1	0	0	0	46	717944	.717944
	1	0	1	1	2	1	1	3	0	1	1	1	1	1	1	0	1	1	1	2	2	1	2	0	0	1	0	0	0	95	1045372	1.045372
	1	7	0	1	2	1	1		0	0	0	1	1	1	1	0	1	1	1	2	2	1	2	0	0	1	0	0	0	105	981505	.981505
	1	1	0	1	1	1	1	2	0	0	0	1	1	1	1	1	1	1	1	2	2	1	3	0	0	1	0	0	0	145	1613607	1.613607
	1	4	0	1	2	1	1	2	1	0	0	1	1	1	1	0	1	1	1	2	2	1	3	0	0	1	0	0	1	158	1596314	1.596314
	1	3	0	1	2	1	1	2	0	0	1	1	1	1	1	0	1	1	1	2	2	1	4	1	0	1	0	0	0	239	1752660	1.75266
	1	6	0	1	2	1	1		1	0	0	1	0	1	1	0	1	1	1	2	2	1	5	1	0	1	0	0	1	321	1055688	1.055688
	1	6	0	1	2	1	1	2	0	1	1	1	1	1	1	0	1	1	1	2	2	1	6	1	0	1	0	0	0	329	1055746	1.055746
	1	1	0	1	2	2	1	3	1	0	1	0	1	3	1	1	1	2	1	2	2	0	0	0	0	0	1	0	0	425	791348	.791348
	1	0	0	1	1	2	1	2	0	0	0	0	0	2	0	0	1	2	1	2	2	0	0	0	0	0	0	0	0	666	651058	.651058
	1	0	0	1	2	2	1		0	0	0	0	1	2	1	0	1	2	1	2	2	0	0	0	0	0	0	0	0	380	808792	.808792
	1	1	0	1	2	2	1		1	0		0	1	2	1	1	1	2	1	2	2	1	1	0	0	1	0	0	1	387	898007	.898007
	1	1	0	1	1	2	1		0	0	0	0	1	3	0	0	1	2	1	2	2	1	1	0	0	0	0	0	0	389	642229	.642229
	1	2	0	1	2	2	1	1	1	0	0	0	1	2	0	1	1	2	1	2	2	1	1	0	0	0	0	0	1	565	1153871	1.153871
	1	1	0	1	2	2	1		0	0	0	0	1	2	1	0	1	2	1	2	2	1	1	0	0	0	0	0	0	22	343426	.343426
	1	1	0	1	2	2	1		0	0	0	0	1	2	1	0	1	2	1	2	2	1	1	0	0	0	0	0	0	39	1060084	1.060084
	1	1	0	1	2	2	1		1	1		0	0	3	0	0	1	2	1	2	2	1	1	0	0	0	0	0	1	243	1680429	1.680429
	1	1	0	0	2	2	1		0	0		0	1	3	1	1	1	2	1	2	2	1	1	0	0	0	0	0	0	253	1676011	1.676011
	1	4	1	1	1	2	1	3	0	1	1	0	0	3	1	0	1	2	1	2	2	1	1	0	0	0	0	0	0	264	1622438	1.622438
	1	4	1	1	2	2	1	3	0	1	0	0	0	1	1	0	1	2	1	2	2	1	1	0	0	1	0	0	0	291	791232	.791232
	1	5	0	1	2	3	1		1	0	0	0	0	4	1	1	1	2	1	2	2	1	1	0	0	0	1	0	1	317	1090856	1.090856
	1	5	0	1	1	2	1		1	0	0	0	0	3	1	0	1	2	1	2	2	1	1	0	0	0	0	0	1	404	797442	.797442
	1	6	0	1	0	1	1		0	0		0	1	1	0	0	1	2	1	2	2	1	1	0	0	0	0	0	0	410	784713	.784713
	1	7	0	1	2	2	1		1	0	1	0	1	2	1	0	1	2	1	2	2	1	1	0	0	1	0	1	0	484	1351049	1.351049
	1	1	0	1	2	2	1		0	0	0	0	1	3	0	0	1	2	1	2	2	1	2	0	0	0	0	0	0	94	363181	.363181
	1	0	0	1	1	1	1		1	0	0	0	1	1	1	0	1	2	1	2	2	1	2	0	0	1	0	0	1	132	1592879	1.592879
	1	4	0	1	2	1	1	2	0	0	0	0	1	1	1	1	1	2	1	2	2	1	2	0	0	1	0	0	0	82	812876	.812876
	1	1	0	1	2	2	1	2	0	0		0	1	2	1	1	1	2	1	2	2	1	2	0	0	1	0	0	0	184	1396248	1.396248
	1	2	1	1	3	2	1	2	0	1		0	0	2	1	1	1	2	1	2	2	1	2	0	0	0	0	0	0	341	1055886	1.055886
	1	0	0	1	0	2	1		1	0	0	0	1	2	0	0	1	2	1	2	2	1	2	0	0	0	0	0	1	368	562709	.562709
	1	3	0	1	2	1	1		1	1		0	1	1	1	0	1	2	1	2	2	1	2	0	0	1	0	0	1	438	200357	.200357
	1	3	0	1	2	1	1	2	0	0	0	0	1	1	1	0	1	2	1	2	2	1	2	0	0	1	0	0	0	468	1084254	1.084254
	1	5	1	0	1	2	1		0	1	0	0	0	2	1	1	1	2	1	2	2	1	2	0	0	0	0	0	0	545	1246304	1.246304
	1	6	0	1	1	1	1	2	0	0	1	0	1	1	1	1	1	2	1	2	2	1	2	0	0	0	0	0	0	586	1152169	1.152169
	1	6	0	1	2	2	1	2	1	1		0	1	0	1	0	1	2	1	2	2	1	2	0	0	0	0	0	1	629	688329	.688329
	1	6	0	1	1	2	1		0	1	1	0	1	3	1	1	1	2	1	2	2	1	2	0	0	0	0	0	0	549	1191132	1.191132
	1	6	0	1	2	1	1		1	0	1	0	1	1	1	1	1	2	1	2	2	1	2	0	0	0	0	0	1	438	200357	.200357
	1	7	0	1	1	2	1		0	0		0	1	2	1	0	1	2	1	2	2	1	2	0	0	1	0	0	0	507	1365347	1.365347
	1	7	0	1	2	2	1		1	1		0	1	2	1	1	1	2	1	2	2	1	2	0	0	1	0	0	1	580	1207202	1.207202
	1	1	0	1	2	1	1		0	0		0	1	0	1	0	1	2	1	2	2	1	3	0	0	1	0	0	0	392	636470	.63647
	1	0	0	1	3	1	1	2	1	0	0	0	1	1	1	0	1	2	1	2	2	1	3	0	0	1	0	0	1	446	937339	.937339
	1	1	0	1	3	1	1	1	1	0		0	0	1	1	0	1	2	1	2	2	1	3	0	0	1	0	0	1	44	911625	.911625
	1	1	0	1	2	2	1		1	1	0	0	1	2	0	0	1	2	1	2	2	1	3	0	0	0	0	0	1	374	372996	.372996
	1	2	0	1	2	2	1	3	0	1	0	0	1	3	1	1	1	2	1	2	2	1	3	0	0	0	0	0	0	48	922939	.922939
	1	3	0	1	2	2	1	2	0	0		0	0	3	1	1	1	2	1	2	2	1	3	0	0	0	0	0	0	195	2083564	2.083564
	1	5	0	1	1	2	1	2	1	1	0	0	1	2	1	1	1	2	1	2	2	1	3	0	0	0	0	0	1	642	683716	.683716
	1	7	0	0	2	2	1		0	0	0	0	1	2	1	1	1	2	1	2	2	1	3	0	0	0	0	0	0	424	791287	.791287
	1	1	0	1	1	2	1	2	0	1	0	0	1	2	1	0	1	2	1	2	2	1	4	1	0	0	0	0	0	59	751735	.751735
	1	2	1	1	2	1	1		0	0	0	0	1	1	1	1	1	2	1	2	2	1	4	1	0	1	0	0	0	61	759483	.759483
	1	0	0	1	1	1	1		1	1	1	0	1	1	1	0	1	2	1	2	2	1	4	1	0	0	0	0	1	64	708388	.708388
	1	4	0	1	2	1	1		1	0	0	0	1	1	1	0	1	2	1	2	2	1	4	1	0	1	0	0	1	82	812876	.812876
	1	1	0	1	2	2	1		1	0	0	0	0	3	1	1	1	2	1	2	2	1	4	1	0	0	0	0	1	282	732567	.732567
	1	2	1	1	3	1	1	2	0	0	0	0	1	0	1	1	1	2	1	2	2	1	4	1	0	1	0	0	0	358	461046	.461046
	1	3	0	1	2	2	1	2	0	0	1	0	1	2	1	1	1	2	1	2	2	1	4	1	0	0	0	0	0	379	822721	.822721
	1	4	0	1	2	2	1	2	0	0		0	1	2	1	0	1	2	1	2	2	1	4	1	0	1	0	0	0	502	1349905	1.349905
	1	6	1	0	2	2	1	2	1	0	0	0	1	3	1	1	1	2	1	2	2	1	4	1	0	0	1	0	1	527	524694	.524694
	1	7	0	1	2	2	1		1	0	0	0	1	2	0	0	1	2	1	2	2	1	4	1	0	1	0	0	1	537	501030	.50103
	1	3	1	1	2	2	1	2	1	0	0	0	1	2	1	0	1	2	1	2	2	1	5	1	0	0	0	0	1	561	939600	.9396
	1	3	1	1	2	2	1		1	1		0	1	3	1	0	1	2	1	2	2	1	5	1	0	0	0	0	1	576	1132598	1.132598
	1	3	0	1	2	2	1	2	1	0	0	0	0	3	1	0	1	2	1	2	2	1	5	1	0	0	0	1	0	620	379508	.379508
	1	3	0	1	0	3	1		1	0		0	1	4	1	1	1	2	1	2	2	1	5	1	0	0	0	0	1	633	651119	.651119
	1	3	0	1	2	2	1	3	0	1		0	0	3	1	1	1	2	1	2	2	1	5	1	0	0	0	0	0	650	633521	.633521
	1	4	1	1	2	2	1		1	1	0	0	1	3	1	0	1	2	1	2	2	1	5	1	0	0	0	0	1	659	775031	.775031
	1	4	0	1	1	2	1	2	0	1		0	1	3	1	0	1	2	1	2	2	1	5	1	0	0	0	0	0	667	682443	.682443
	1	6	1	1	2	2	1		1	0	0	0	1	3	1	1	1	2	1	2	2	1	5	1	0	0	0	0	1	15	422910	.42291
	1	6	1	1	1	2	1		1	1		0	1	3	1	0	1	2	1	2	2	1	5	1	0	0	0	0	1	51	762886	.762886
	1	4	0	1	2	1	1	1	0	0	0	0	1	1	1	1	1	2	1	2	2	1	6	1	0	1	0	0	0	78	696910	.69691
	1	0	0	1	2	2	1		0	0	0	0	1	2	1	0	1	2	1	2	2	1	6	1	0	0	0	0	0	89	868584	.868584
	1	1	0	1	2	1	1	2	1	0	0	1	1	0	1	1	1	2	1	2	2	1	2	0	0	1	0	0	1	99	957724	.957724
	1	1	0	1	2	1	1	2	0	0	0	1	1	1	1	0	1	2	1	2	2	1	2	0	0	1	0	0	0	105	981505	.981505
	1	4	0	1	2	1	1	2	1	0		1	1	1	1	0	1	2	1	2	2	1	2	0	0	1	0	0	1	124	1589964	1.589964
	1	4	0	1	2	2	1		1	0	1	1	1	2	0	0	1	2	1	2	2	1	3	0	0	0	1	0	1	163	1621722	1.621722
	1	7	1	1	2	1	1	1	0	0		1	1	0	1	1	1	2	5	2	2	1	3	0	0	1	0	0	0	236	1389842	1.389842
	1	1	1	1	3	1	1		1	0	0	1	1	1	1	0	1	2	1	2	2	1	4	1	0	1	0	0	1	243	1680429	1.680429
	1	7	0	1	1	3	1		0	1		0	1	5	1	1	1	3	1	2	2	1	1	0	0	0	0	0	0	359	457618	.457618
	1	2	1	1	2	3	1	2	0	0	0	0	0	4	1	1	1	3	1	2	2	1	3	0	0	0	0	0	0	396	785349	.785349
	1	2	0	1	2	2	1		0	1	0	0	1	2	0	0	1	3	1	2	2	1	3	0	0	0	0	0	0	403	670684	.670684
	1	6	0	1	2	2	1		1	1	0	0	0	2	0	0	1	3	1	2	2	1	3	0	0	1	0	0	1	408	917131	.917131
	1	4	0	1	2	3	1	2	1	1		0	1	4	1	1	1	3	1	2	2	1	5	1	0	0	0	0	1	466	1278858	1.278858
	1	4	0	1	2	3	1	3	0	1	1	0	1	4	0	0	1	3	1	2	2	1	8	1	1	0	0	0	0	520	1304506	1.304506
	1	2	0	1	1	3	1	3	0	0	1	0	1	4	1	0	1	2	1	3	2	0	0	0	0	0	0	0	0	537	501030	.50103
	1	1	0	1	1	1	1		0	0		0	1	1	1	0	1	1	1	4	2	0	0	0	0	1	0	0	0	596	1169403	1.169403
	1	4	0	1	2	1	1		0	0	0	0	1	1	1	1	1	1	1	4	2	1	2	0	0	1	0	0	0	618	394541	.394541
	1	3	0	1	2	1	1		1	0	0	0	1	1	1	1	1	1	1	4	2	1	4	1	0	1	0	0	1	650	633521	.633521
	1	4	0	1	1	2	1	3	1	0	0	0	1	2	1	0	1	2	1	4	2	0	0	0	0	1	0	0	1	667	682443	.682443
	1	3	0	1	2	2	1	2	0	0	1	0	1	2	1	0	1	2	3	4	2	0	0	0	0	0	0	0	0	23	355832	.355832
	1	2	0	1	2	1	1		0	0	1	0	1	1	1	1	1	2	1	4	2	1	1	0	0	1	0	0	0	36	684974	.684974
	1	4	0	1	1	2	1		0	0	1	0	1	2	1	0	1	2	1	4	2	1	1	0	0	1	0	0	0	64	708388	.708388
	1	0	0	0	0	2	1		1	0	1	0	1	2	1	0	1	2	1	4	2	1	1	0	0	0	0	0	1	197	2190756	2.190756
	1	4	0	1	3	2	1		1	0	0	0	1	2	1	0	1	2	1	4	2	1	1	0	0	0	1	0	0	220	1823904	1.823904
	1	1	0	1	2	1	1	1	1	0	0	0	0	1	1	1	1	2	1	4	2	1	2	0	0	0	0	0	1	234	1200318	1.200318
	1	1	0	1	2	2	1		0	0	0	0	1	2	1	0	1	2	1	4	2	1	3	0	0	0	0	0	0	248	1593510	1.59351
	1	2	0	1	2	2	1		1	0	0	0	1	2	1	0	1	2	1	4	2	1	3	0	0	0	0	0	1	393	824219	.824219
	1	2	0	0	2	2	1	3	1	0	0	0	1	2	1	0	1	2	1	4	2	1	4	1	0	0	0	0	1	537	501030	.50103
	1	1	0	1	2	2	1		0	0		0	1	2	1	1	1	2	1	4	2	1	5	1	0	0	0	0	0	635	682876	.682876
	1	3	0	1	2	2	1		0	0		0	1	2	1	0	1	2	1	4	2	1	6	1	0	0	0	0	0	651	598810	.59881
	1	4	0	1	2	2	1		1	1	0	1	1	2	1	0	1	2	1	4	2	1	3	0	0	0	0	0	1	672	573622	.573622
	1	1	0	1	2	2	1	1	1	0		1	1	2	1	0	1	2	3	4	2	1	5	1	0	0	1	0	1	5	131153	.131153
	1	3	0	1	0	3	1	2	0	0		0	0	7	1	1	1	3	1	4	2	1	1	0	0	0	0	0	0	38	561545	.561545
	1	1	0	1	2	2	1	2	0	0		0	1	2	1	0	1	3	1	5	2	1	1	0	0	0	0	0	0	42	790094	.790094
	1	0	0	1	1	1	1		0	0	0	0	1	1	1	1	1	1	1	1	1	0	0	0	0	0	0	0	0	55	644844	.644844
	1	6	0	1	1	1	1		0	0	0	0	1	1	1	1	1	1	1	1	1	0	0	0	0	1	0	0	0	70	732531	.732531
	1	1	0	1	2	1	1	2	0	1	0	0	1	1	1	0	1	1	1	1	1	0	0	0	0	1	0	0	0	79	723731	.723731
	1	0	0	1	2	1	1	2	0	0		0	1	1	1	1	1	1	1	1	1	0	0	0	0	0	0	0	0	105	981505	.981505
	1	5	0	1	2	1	1	1	0	1	0	0	1	1	1	0	1	1	1	1	1	0	0	0	0	1	0	0	0	105	981505	.981505
	1	6	0	1	1	2	1	1	0	0		0	1	2	1	1	1	1	1	1	1	0	0	0	0	0	0	0	0	130	1626765	1.626765
	1	4	0	1	1	2	1	2	0	0	1	0	0	1	1	0	1	1	1	1	1	1	1	0	0	1	0	0	0	136	1309238	1.309238
	1	4	0	1	1	1	1	3	0	0	0	0	1	1	1	1	1	1	1	1	1	1	1	0	0	1	0	0	0	313	1119760	1.11976
	1	7	0	1	1	1	1	1	0	0	0	0	1	1	1	0	1	1	1	1	1	1	1	0	0	0	0	0	0	344	1055743	1.055743
	1	2	1	1	2	2	1		0	0	0	0	1	2	1	1	1	1	1	1	1	1	2	0	0	0	0	0	0	389	642229	.642229
	1	2	0	1	2	1	1		0	1		0	0	1	1	1	1	1	1	1	1	1	2	0	0	1	0	0	0	415	796849	.796849
	1	6	0	1	1	1	1	2	0	1	0	0	1	1	1	0	1	1	1	1	1	1	2	0	0	1	0	0	0	422	798647	.798647
	1	7	0	1	1	1	1	1	0	0		0	1	1	1	0	1	1	1	1	1	1	2	0	0	1	0	0	0	488	1278720	1.27872
	1	4	0	1	2	1	1	1	0	1		0	1	1	1	0	1	1	1	1	1	1	4	1	0	1	0	0	0	518	1356037	1.356037
	1	2	0	0	2	1	1		0	0		1	1	1	1	0	1	1	1	1	1	0	0	0	0	0	0	0	0	538	479308	.479308
	1	4	0	1	2	1	1	2	0	0	1	1	1	1	1	1	1	1	1	1	1	1	2	0	0	1	0	0	0	561	939600	.9396
	1	0	0	1	2	1	1	2	1	0		1	0	1	1	0	1	1	1	1	1	1	7	1	0	1	0	0	1	583	1428917	1.428917
	1	2	0	1	2	2	1		0	1		0	1	2	1	1	1	2	1	1	1	0	0	0	0	1	0	0	0	588	1132553	1.132553
	1	3	0	1	1	3	1	2	0	1	1	0	0	4	1	1	1	2	1	1	1	0	0	0	0	0	0	0	0	606	201119	.201119
	1	4	0	1	1	2	1	1	0	0	1	0	1	2	1	0	1	2	1	1	1	0	0	0	0	1	0	0	0	633	651119	.651119
	1	6	0	1	1	3	1		0	1	1	0	1	4	1	0	1	2	1	1	1	0	0	0	0	0	0	0	0	638	650986	.650986
	1	7	0	1	0	2	1	2	0	0	0	0	1	3	1	0	1	2	1	1	1	0	0	0	0	0	0	0	0	638	650986	.650986
	1	1	0	1	2	2	1		0	0	0	0	1	2	1	1	1	2	1	1	1	0	0	0	0	0	0	0	0	642	683716	.683716
	1	2	0	1	2	2	1	1	0	1	0	0	0	3	1	1	1	2	1	1	1	0	0	0	0	0	0	0	0	659	775031	.775031
	1	2	0	1	1	2	1		0	0		0	1	3	1	0	1	2	1	1	1	0	0	0	0	0	0	0	0	666	651058	.651058
	1	4	0	1	1	2	1	1	1	1	1	0	1	1	1	0	1	2	1	1	1	0	0	0	0	1	0	0	1	66	722327	.722327
	1	4	0	1	2	3	1	2	0	1	0	0	0	3	1	0	1	2	1	1	1	0	0	0	0	0	0	0	0	85	799146	.799146
	1	5	0	1	0	2	1		1	0		0	0	3	1	0	1	2	1	1	1	0	0	0	0	0	0	0	1	123	1603413	1.603413
	1	6	0	1	1	2	1	2	1	0	0	0	1	2	1	0	1	2	1	1	1	0	0	0	0	0	0	0	1	151	1592950	1.59295
	1	6	0	1	2	2	1		0	1		0	0	3	1	0	1	2	1	1	1	0	0	0	0	1	0	0	0	197	2190756	2.190756
	1	7	1	1	1	3	1		0	0		0	1	4	1	1	1	2	1	1	1	0	0	0	0	0	0	0	0	202	2219078	2.219078
	1	7	1	1	1	2	1	1	0	0	1	0	1	1	1	0	1	2	1	1	1	0	0	0	0	1	0	0	0	232	1116086	1.116086
	1	7	0	1	1	2	1	2	0	0	1	0	1	2	1	1	1	2	1	1	1	0	0	0	0	0	0	0	0	385	812173	.812173
	1	7	0	1	1	2	1		0	0	0	0	1	3	1	0	1	2	1	1	1	0	0	0	0	0	0	0	0	545	1246304	1.246304
	1	7	0	1	2	2	1	2	0	0		0	1	1	1	0	1	2	1	1	1	0	0	0	0	1	0	0	0	592	1191560	1.19156
	1	1	0	1	3	2	1	2	0	1		0	1	2	1	1	1	2	1	1	1	1	1	0	0	1	0	0	0	608	209646	.209646
	1	1	0	1	1	1	1		0	0	0	0	1	1	0	0	1	2	1	1	1	1	1	0	0	1	0	0	0	662	703522	.703522
	1	1	0	1	0	2	1		0	0	0	0	0	2	1	0	1	2	1	1	1	1	1	0	0	1	0	0	0	674	694551	.694551
	1	4	0	1	1	2	1	1	0	1	1	0	1	3	1	0	1	2	1	1	1	1	1	0	0	0	0	0	0	50	779267	.779267
	1	6	0	1	1	2	1		0	0	0	0	0	2	1	1	1	2	1	1	1	1	1	0	0	0	0	0	0	50	779267	.779267
	1	7	0	1	2	3	1	1	0	0		0	0	5	1	1	1	2	1	1	1	1	1	0	0	0	0	0	0	91	661481	.661481
	1	1	1	1	1	2	1		0	1		0	1	2	1	1	1	2	1	1	1	1	1	0	0	0	0	0	0	107	1051951	1.051951
	1	1	0	1	1	2	1		0	0	1	0	1	3	1	0	1	2	1	1	1	1	1	0	0	0	0	0	0	136	1309238	1.309238
	1	2	1	1	2	2	1	2	0	0	0	0	1	3	1	1	1	2	1	1	1	1	1	0	0	0	0	0	0	138	1530438	1.530438
	1	0	1	0	2	2	1		1	0	1	0	1	2	1	0	1	2	1	1	1	1	1	0	0	0	0	0	1	155	1557244	1.557244
	1	0	0	1	1	2	1		1	0	1	0	1	3	1	0	1	2	3	1	1	1	1	0	0	0	0	0	1	167	886367	.886367
	1	4	0	1	2	2	1	2	0	0	0	0	0	2	1	1	1	2	1	1	1	1	1	0	0	0	0	0	0	191	1371570	1.37157
	1	5	0	1	2	2	1	2	0	0	0	0	1	2	1	0	1	2	1	1	1	1	1	0	0	0	0	0	0	194	2298330	2.29833
	1	7	0	1	1	2	1	1	0	0	0	0	1	2	1	0	1	2	1	1	1	1	1	0	0	0	0	0	0	205	2726128	2.726128
	1	1	0	1	1	2	1	3	0	0	1	0	1	3	1	0	1	2	1	1	1	1	2	0	0	0	0	0	0	217	1994188	1.994188
	1	3	0	0	2	2	1		1	0	0	0	1	2	1	0	1	2	1	1	1	1	2	0	0	0	0	0	1	230	1591939	1.591939
	1	5	0	1	1	2	1	3	0	0	0	0	0	2	1	0	1	2	1	1	1	1	2	0	0	0	0	0	0	234	1200318	1.200318
	1	5	0	1	2	2	1		1	0	0	0	1	2	0	0	1	2	1	1	1	1	2	0	0	0	0	0	1	234	1200318	1.200318
	1	6	0	1	1	3	1	2	0	0		0	1	4	1	1	1	2	1	1	1	1	2	0	0	0	0	0	0	245	1549816	1.549816
	1	3	0	1	2	2	1		1	0	0	0	1	2	1	0	1	2	1	1	1	1	2	0	0	1	0	0	1	264	1622438	1.622438
	1	4	0	1	2	2	1	2	0	1		0	1	2	1	0	1	2	1	1	1	1	2	0	0	0	0	0	0	265	1635311	1.635311
	1	5	0	1	2	2	1	2	1	1	0	0	1	2	1	0	1	2	1	1	1	1	2	0	0	0	0	0	1	268	1630079	1.630079
	1	7	0	1	1	2	1		0	1	1	0	0	2	1	1	1	2	1	1	1	1	2	0	0	1	0	0	0	291	791232	.791232
	1	7	0	1	3	1	1	1	0	0		0	1	1	1	0	1	2	1	1	1	1	2	0	0	1	0	0	0	314	1083014	1.083014
	1	7	0	1	1	2	1		0	0		0	1	2	1	1	1	2	1	1	1	1	3	0	0	0	0	0	0	344	1055743	1.055743
	1	1	0	1	2	2	1		0	1	1	0	1	2	1	0	1	2	1	1	1	1	3	0	0	0	0	0	0	358	461046	.461046
	1	1	0	1	2	2	1		0	0		0	1	3	1	0	1	2	1	1	1	1	3	0	0	0	0	0	0	397	733888	.733888
	1	2	0	0	1	1	1	2	0	0		0	1	1	1	1	1	2	1	1	1	1	3	0	0	1	0	0	0	401	632941	.632941
	1	5	0	1	2	3	1		0	0		0	1	3	1	0	1	2	1	1	1	1	3	0	0	0	0	0	0	409	931869	.931869
	1	6	0	0	3	2	1		0	1	0	0	1	3	1	0	1	2	1	1	1	1	3	0	0	0	0	0	0	416	796849	.796849
	1	4	0	1	1	2	1		1	0	0	0	1	2	1	0	1	2	1	1	1	1	4	1	0	0	0	0	1	446	937339	.937339
	1	4	0	1	2	2	1		0	1		0	1	2	1	0	1	2	1	1	1	1	4	1	0	1	0	0	0	450	1039512	1.039512
	1	1	0	1	1	3	1		0	1	0	0	1	4	1	1	1	2	1	1	1	1	4	1	0	0	0	0	0	486	1965784	1.965784
	1	2	0	1	1	2	1	2	0	1		0	1	2	1	0	1	2	1	1	1	1	4	1	0	0	0	0	0	543	506938	.506938
	1	4	0	1	2	2	1		1	1	0	0	1	2	1	0	1	2	1	1	1	1	4	1	0	1	0	0	1	560	999438	.999438
	1	4	0	1	2	2	1	2	0	1	0	0	1	2	1	0	1	2	1	1	1	1	4	1	0	0	0	0	0	564	1142619	1.142619
	1	4	0	1	2	2	1	2	1	0		0	1	2	1	0	1	2	1	1	1	1	5	1	0	0	0	0	1	568	1157451	1.157451
	1	2	1	1	0	2	1	3	0	0	1	0	1	3	1	0	1	2	1	1	1	1	5	1	0	1	0	0	0	586	1152169	1.152169
	1	3	0	1	2	1	1		0	0	0	0	1	1	1	0	1	2	1	1	1	1	5	1	0	1	0	0	0	616	394512	.394512
	1	5	0	1	2	2	1		1	1	0	0	1	2	1	0	1	2	1	1	1	1	5	1	0	0	0	0	1	629	688329	.688329
	1	2	0	1	1	3	1	3	0	1	0	0	0	6	1	1	1	3	1	1	1	0	0	0	0	0	0	0	0	629	688329	.688329
	1	4	0	1	0	2	1	2	0	0		0	1	2	1	0	1	3	1	1	1	0	0	0	0	1	0	0	0	653	668062	.668062
	1	4	0	1	0	3	1	2	1	0	0	0	1	4	1	0	1	3	1	1	1	1	1	0	0	0	0	0	1	23	355832	.355832
	1	0	0	1	1	3	1		1	0		0	0	4	1	1	1	3	1	1	1	1	2	0	0	0	0	0	1	51	762886	.762886
	1	4	0	1	0	3	1	2	0	0		0	0	6	1	1	1	3	1	1	1	1	3	0	0	0	0	0	0	124	1589964	1.589964
	1	4	0	1	1	3	1		0	1	0	0	0	4	1	1	1	3	1	1	1	1	5	1	0	0	0	0	0	385	812173	.812173
	1	5	0	1	1	3	1		0	0	0	0	0	4	1	1	1	3	1	1	1	1	5	1	0	0	0	0	0	46	717944	.717944
	1	2	1	1	1	1	1	2	0	0		0	1	1	1	0	1	1	1	2	1	0	0	0	0	1	0	0	0	78	696910	.69691
	1	3	1	1	1	1	1		1	1	1	0	0	0	1	0	1	1	1	2	1	0	0	0	0	1	0	0	1	82	812876	.812876
	1	7	0	1	2	1	1	1	0	0	0	0	1	1	1	0	1	1	1	2	1	0	0	0	0	1	0	0	0	84	526472	.526472
	1	1	0	1	2	1	1	2	1	0		0	1	1	1	1	1	1	1	2	1	0	0	0	0	1	0	0	1	101	997583	.997583
	1	4	0	1	1	1	1		1	0	0	0	1	1	1	0	1	1	1	2	1	0	0	0	0	1	0	0	1	107	1051951	1.051951
	1	5	0	1	2	1	1	1	0	0	0	0	1	1	1	0	1	1	1	2	1	0	0	0	0	1	0	0	0	120	1700821	1.700821
	1	6	0	0	2	2	1		0	0	0	0	1	1	1	1	1	1	1	2	1	0	0	0	0	1	0	0	0	123	1603413	1.603413
	1	1	0	1	2	1	1		0	0		0	0	1	1	0	1	1	1	2	1	1	1	0	0	1	0	0	0	151	1592950	1.59295
	1	2	0	1	2	1	1	2	0	0	1	0	1	1	1	1	1	1	1	2	1	1	1	0	0	1	0	0	0	181	1465502	1.465502
	1	4	1	1	1	1	1	2	1	1	1	0	1	1	1	0	1	1	1	2	1	1	1	0	0	1	0	0	1	185	1370848	1.370848
	1	7	0	1	2	1	1		0	0	0	0	1	1	1	0	1	1	1	2	1	1	1	0	0	0	0	0	0	194	2298330	2.29833
	1	2	0	1	2	1	1	2	0	0	0	0	1	1	1	0	1	1	1	2	1	1	1	0	0	1	0	0	0	230	1591939	1.591939
	1	0	0	1	1	2	1	2	1	1	0	0	1	2	1	0	1	1	1	2	1	1	1	0	0	1	0	0	1	231	1429765	1.429765
	1	3	1	1	0	1	1	1	0	0		0	1	1	1	0	1	1	1	2	1	1	1	0	0	1	0	0	0	257	1093969	1.093969
	1	3	0	1	2	1	1		1	0	1	0	0	1	1	1	1	1	1	2	1	1	1	0	0	1	0	0	1	353	1063675	1.063675
	1	4	0	0	1	1	1		1	0	0	0	1	1	1	0	1	1	1	2	1	1	1	0	0	1	1	0	1	385	812173	.812173
	1	4	0	1	1	1	1		0	0		0	1	1	1	0	1	1	1	2	1	1	1	0	0	1	0	0	0	459	963893	.963893
	1	7	0	1	1	1	1	1	0	0	1	0	1	1	1	0	1	1	1	2	1	1	1	0	0	0	0	0	0	473	1267204	1.267204
	1	1	0	1	2	1	1	1	0	0		0	1	1	1	0	1	1	1	2	1	1	2	0	0	1	0	0	0	545	1246304	1.246304
	1	2	0	1	1	2	1	2	0	0		0	1	2	1	0	1	1	1	2	1	1	2	0	0	0	0	0	0	564	1142619	1.142619
	1	3	0	1	2	1	1		1	0	1	0	1	1	1	0	1	1	1	2	1	1	2	0	0	1	0	0	1	571	1152793	1.152793
	1	4	0	1	2	1	1		0	0	0	0	1	1	1	1	1	1	1	2	1	1	2	0	0	1	0	0	0	587	1004073	1.004073
	1	6	0	1	2	1	1	2	1	0	0	0	1	1	1	0	1	1	1	2	1	1	2	0	0	1	0	0	1	600	1181647	1.181647
	1	6	0	1	1	1	1	2	0	0		0	1	1	1	0	1	1	1	2	1	1	2	0	0	1	0	0	0	600	1181647	1.181647
	1	6	0	1	1	1	1		0	0	1	0	1	1	1	1	1	1	1	2	1	1	2	0	0	1	0	0	0	606	201119	.201119
	1	1	0	1	1	1	1		0	0	0	0	1	1	1	1	1	1	1	2	1	1	2	0	0	1	0	0	0	608	209646	.209646
	1	1	0	1	2	1	1		0	0		0	1	1	1	0	1	1	1	2	1	1	2	0	0	0	0	0	0	645	644994	.644994
	1	2	1	1	1	1	1		1	0		0	1	1	1	1	1	1	1	2	1	1	2	0	0	1	0	0	1	657	651043	.651043
	1	2	0	0	1	1	1	2	0	0		0	1	1	0	1	1	1	1	2	1	1	2	0	0	1	0	0	0	65	757675	.757675
	1	2	0	1	2	1	1	1	0	0		0	1	1	1	1	1	1	1	2	1	1	2	0	0	1	0	0	0	216	2364626	2.364626
	1	0	0	1	2	1	1		1	1	0	0	1	1	1	1	1	1	1	2	1	1	2	0	0	1	0	0	1	380	808792	.808792
	1	3	0	1	2	1	1	1	0	0		0	1	1	1	0	1	1	1	2	1	1	2	0	0	1	0	0	0	504	1335695	1.335695
	1	7	0	1	1	2	1	1	0	0	0	0	1	1	1	1	1	1	1	2	1	1	2	0	0	1	0	0	0	653	668062	.668062
	1	4	0	1	1	1	1	3	1	0		0	1	1	1	0	1	1	1	2	1	1	3	0	0	0	0	0	1	109	1009253	1.009253
	1	4	0	1	2	1	1		0	0	0	0	0	1	1	0	1	1	1	2	1	1	3	0	0	1	0	0	0	124	1589964	1.589964
	1	6	0	1	1	1	1		0	0		0	1	1	1	1	1	1	1	2	1	1	3	0	0	1	0	0	0	155	1557244	1.557244
	1	1	1	1	2	1	1	2	1	0	0	0	1	1	1	0	1	1	1	2	1	1	3	0	0	1	0	0	1	156	1616444	1.616444
	1	1	0	1	2	1	1		0	0	0	0	0	1	1	0	1	1	1	2	1	1	3	0	0	0	0	0	0	172	1355541	1.355541
	1	3	1	1	1	1	1	2	1	0	0	0	1	1	1	0	1	1	1	2	1	1	3	0	0	1	0	0	1	196	2039673	2.039673
	1	3	0	1	2	1	1	1	0	0		0	1	1	1	1	1	1	1	2	1	1	3	0	0	1	0	0	0	277	359918	.359918
	1	4	0	1	2	1	1	2	0	0	0	0	1	1	1	1	1	1	1	2	1	1	3	0	0	1	0	0	0	289	829802	.829802
	1	5	0	1	2	1	1		1	1	0	0	1	1	1	0	1	1	1	2	1	1	3	0	0	1	0	0	1	352	1055886	1.055886
	1	2	1	1	2	1	1	2	1	0	0	0	1	1	1	1	1	1	1	2	1	1	4	1	0	1	0	0	1	412	726366	.726366
	1	2	0	1	1	1	1		1	0	1	0	1	1	1	0	1	1	1	2	1	1	4	1	0	1	0	0	1	412	726366	.726366
	1	3	0	1	1	1	1	2	1	0		0	1	1	1	0	1	1	1	2	1	1	4	1	0	1	0	0	1	428	767291	.767291
	1	4	1	1	1	2	1		0	0		0	0	2	1	1	1	1	1	2	1	1	4	1	0	0	0	0	0	498	667885	.667885
	1	6	0	1	2	1	1	2	1	0	1	0	1	1	1	0	1	1	1	2	1	1	4	1	0	1	0	0	1	502	1349905	1.349905
	1	6	0	1	2	1	1		1	1		0	1	1	1	1	1	1	1	2	1	1	4	1	0	0	0	0	1	555	1224632	1.224632
	1	7	0	1	0	1	1	1	0	1	0	0	1	1	1	1	1	1	1	2	1	1	4	1	0	1	0	0	0	578	1168783	1.168783
	1	6	0	1	2	1	1	2	1	0	0	0	1	1	1	0	1	1	1	2	1	1	5	1	0	1	0	0	1	668	660766	.660766
	1	5	0	1	2	1	1		1	0	0	0	1	1	1	1	1	1	1	2	1	1	6	1	0	1	0	0	1	82	812876	.812876
	1	6	0	1	1	2	1	2	0	0		0	1	2	1	1	1	1	1	2	1	1	6	1	0	0	0	0	0	94	363181	.363181
	1	4	0	1	2	1	1		0	0		0	1	1	1	0	1	1	1	2	1	1	7	1	0	1	0	0	0	515	1697681	1.697681
	1	1	0	1	2	1	1	1	0	0	0	1	1	1	1	1	1	1	1	2	1	1	2	0	0	1	0	0	0	578	1168783	1.168783
	1	1	0	1	2	1	1	2	0	0	0	1	1	1	1	1	1	1	1	2	1	1	3	0	0	1	0	0	0	24	353232	.353232
	1	7	0	1	2	1	1		1	0	0	1	1	1	1	1	1	1	1	2	1	1	3	0	0	1	0	0	1	52	766607	.766607
	1	4	0	1	1	1	1	2	0	0	0	1	1	1	1	1	1	1	1	2	1	1	4	1	0	1	0	0	0	55	644844	.644844
	1	1	0	1	1	2	1	2	1	0		0	1	2	1	0	1	2	1	2	1	0	0	0	0	1	0	0	1	66	722327	.722327
	1	1	0	1	2	2	1	2	1	0		0	0	3	1	0	1	2	1	2	1	0	0	0	0	0	0	0	1	233	1481489	1.481489
	1	1	0	1	2	2	1		1	0	0	0	0	2	1	0	1	2	1	2	1	0	0	0	0	0	0	0	1	248	1593510	1.59351
	1	3	1	1	2	1	1		1	0	0	0	1	1	1	0	1	2	1	2	1	0	0	0	0	1	0	0	1	270	1628307	1.628307
	1	4	0	1	1	2	1		0	0	0	0	1	2	0	0	1	2	1	2	1	0	0	0	0	1	0	0	0	581	1186014	1.186014
	1	6	1	1	1	3	1		1	0		0	0	4	1	1	1	2	1	2	1	0	0	0	0	0	0	0	1	649	546846	.546846
	1	6	0	1	1	2	1		0	0		0	1	3	1	0	1	2	1	2	1	0	0	0	0	0	0	0	0	654	794299	.794299
	1	6	0	1	2	3	1	3	1	1	0	0	1	3	1	1	1	2	1	2	1	0	0	0	0	0	0	0	1	214	2364821	2.364821
	1	7	1	1	2	2	1		1	0		0	1	2	1	1	1	2	1	2	1	0	0	0	0	1	0	0	1	625	384880	.38488
	1	7	0	0	1	1	1		0	0	0	0	1	1	1	1	1	2	1	2	1	0	0	0	0	1	0	0	0	86	283350	.28335
	1	7	0	1	2	1	1		0	0	0	0	1	1	1	0	1	2	1	2	1	0	0	0	0	1	0	0	0	349	1079769	1.079769
	1	1	1	1	1	2	1		0	0	0	0	1	2	1	1	1	2	4	2	1	0	0	0	0	0	0	0	0	538	479308	.479308
	1	1	0	1	2	2	1	2	0	1	0	0	1	2	1	0	1	2	1	2	1	0	0	0	0	0	0	0	0	583	1428917	1.428917
	1	2	0	1	2	1	1		0	0	0	0	1	1	1	1	1	2	1	2	1	0	0	0	0	1	0	0	0	642	683716	.683716
	1	2	0	1	1	2	1		0	0		0	1	2	1	1	1	2	1	2	1	0	0	0	0	0	0	0	0	145	1613607	1.613607
	1	0	0	1	1	2	1		0	0	0	0	1	2	1	0	1	2	1	2	1	0	0	0	0	1	0	0	0	210	2638012	2.638012
	1	0	0	1	2	2	1		0	1		0	1	2	1	0	1	2	1	2	1	0	0	0	0	1	0	0	0	294	841154	.841154
	1	4	1	1	0	2	1		0	1	0	0	0	3	1	0	1	2	1	2	1	0	0	0	0	0	0	0	0	590	1133004	1.133004
	1	4	0	1	1	2	1	2	0	0	0	0	0	2	1	1	1	2	1	2	1	0	0	0	0	0	0	0	0	605	943832	.943832
	1	4	0	1	2	2	1		1	0		0	1	2	1	0	1	2	1	2	1	0	0	0	0	0	0	0	1	102	1024978	1.024978
	1	4	0	1	0	2	1		0	0	0	0	1	2	1	0	1	2	1	2	1	0	0	0	0	0	0	0	0	157	1557460	1.55746
	1	5	0	1	1	2	1		1	0		0	1	2	0	0	1	2	1	2	1	0	0	0	0	0	0	0	1	32	632178	.632178
	1	5	0	1	0	2	1		0	0	0	0	1	2	1	0	1	2	1	2	1	0	0	0	0	0	0	0	0	234	1200318	1.200318
	1	6	1	1	1	2	1		0	0	1	0	1	3	1	1	1	2	4	2	1	0	0	0	0	0	0	0	0	611	215515	.215515
	1	7	0	0	1	2	1		0	0	1	0	0	2	1	0	1	2	1	2	1	0	0	0	0	0	0	0	0	75	647505	.647505
	1	7	0	1	3	1	1	3	0	0	1	0	1	1	0	1	1	2	1	2	1	0	0	0	0	1	0	0	0	164	3891736	3.891736
	1	1	1	1	1	2	1	2	0	0		0	1	3	1	0	1	2	1	2	1	1	1	0	0	0	0	0	0	170	1515192	1.515192
	1	1	0	1	2	2	1	2	1	1	1	0	0	2	1	0	1	2	1	2	1	1	1	0	0	0	0	0	1	172	1355541	1.355541
	1	1	0	1	3	2	1	3	0	0	0	0	1	2	1	1	1	2	1	2	1	1	1	0	0	1	0	0	0	181	1465502	1.465502
	1	6	1	1	1	2	1		1	1		0	0	2	1	0	1	2	1	2	1	1	1	0	0	0	0	0	1	105	981505	.981505
	1	7	0	1	1	2	1	2	0	0		0	0	3	1	0	1	2	1	2	1	1	1	0	0	0	0	0	0	443	191912	.191912
	1	7	0	1	2	2	1		0	0		0	1	2	1	1	1	2	1	2	1	1	1	0	0	0	0	0	0	72	778346	.778346
	1	7	0	1	2	1	1		0	1	0	0	1	1	1	1	1	2	1	2	1	1	1	0	0	1	0	0	0	410	784713	.784713
	1	1	1	1	2	2	1	3	1	0	1	0	1	2	1	0	1	2	1	2	1	1	1	0	0	0	0	0	1	612	213884	.213884
	1	1	0	1	2	2	1	2	0	0	0	0	1	3	1	1	1	2	1	2	1	1	1	0	0	0	0	0	0	13	312752	.312752
	1	1	0	1	2	1	1	3	0	1	0	0	1	1	1	0	1	2	1	2	1	1	1	0	0	1	0	0	0	146	1614166	1.614166
	1	1	0	1	2	2	1	1	0	1		0	1	2	1	0	1	2	1	2	1	1	1	0	0	0	0	0	0	168	1334244	1.334244
	1	1	0	1	2	3	1		0	0	0	0	0	4	1	1	1	2	1	2	1	1	1	0	0	0	0	0	0	40	733688	.733688
	1	2	1	1	2	2	1		1	0	0	0	1	3	0	0	1	2	1	2	1	1	1	0	0	0	0	0	1	88	247309	.247309
	1	2	0	1	1	3	1		0	0	0	0	0	4	1	1	1	2	1	2	1	1	1	0	0	0	0	0	0	229	1359926	1.359926
	1	3	0	1	2	2	1	1	1	1	0	0	1	2	1	1	1	2	3	2	1	1	1	0	0	0	0	0	1	276	346194	.346194
	1	4	0	1	2	2	1		1	0	0	0	1	2	1	0	1	2	1	2	1	1	1	0	0	0	0	0	1	88	247309	.247309
	1	4	0	1	1	3	1	3	0	0	0	0	1	5	1	1	1	2	1	2	1	1	1	0	0	1	0	0	0	65	757675	.757675
	1	5	0	1	2	2	1		1	0	0	0	1	2	1	0	1	2	1	2	1	1	1	0	0	0	0	0	1	446	937339	.937339
	1	5	0	1	2	1	1		1	0	0	0	1	1	1	0	1	2	3	2	1	1	1	0	0	1	0	0	1	630	651002	.651002
	1	6	1	1	1	2	1		0	0		0	1	1	1	0	1	2	1	2	1	1	1	0	0	1	0	0	0	513	1350504	1.350504
	1	6	0	1	2	3	1		0	0	0	0	1	2	0	0	1	2	1	2	1	1	1	0	0	0	0	0	0	45	740966	.740966
	1	6	0	1	2	2	1		0	1	1	0	1	3	1	0	1	2	1	2	1	1	1	0	0	0	0	0	0	326	1024188	1.024188
	1	6	0	1	1	1	1	2	0	0		0	1	1	1	0	1	2	1	2	1	1	1	0	0	0	0	0	0	404	797442	.797442
	1	7	0	1	2	2	1		1	0	0	0	0	2	1	0	1	2	1	2	1	1	1	0	0	0	0	0	1	286	797612	.797612
	1	7	0	1	1	3	1	1	0	0		0	1	3	1	0	1	2	5	2	1	1	1	0	0	0	0	0	0	105	981505	.981505
	1	1	0	1	1	2	1		1	0	0	0	0	3	1	0	1	2	1	2	1	1	2	0	0	0	0	0	1	574	1175070	1.17507
	1	0	0	1	0	2	1	2	0	1	1	0	1	3	1	1	1	2	1	2	1	1	2	0	0	0	0	0	0	660	636302	.636302
	1	4	0	1	1	2	1		0	0	0	0	0	1	1	0	1	2	1	2	1	1	2	0	0	1	0	0	0	488	1278720	1.27872
	1	6	0	1	1	2	1		1	0	0	0	1	2	1	0	1	2	1	2	1	1	2	0	0	0	0	0	1	195	2083564	2.083564
	1	6	0	1	0	2	1		1	0	0	0	1	2	1	0	1	2	1	2	1	1	2	0	0	0	0	0	1	181	1465502	1.465502
	1	7	1	0	0	2	1	2	1	1	0	0	1	2	1	1	1	2	1	2	1	1	2	0	0	0	0	0	1	441	197469	.197469
	1	7	0	0	2	1	1		0	1	0	0	1	1	1	1	1	2	1	2	1	1	2	0	0	1	0	0	0	174	1176988	1.176988
	1	1	0	1	2	2	1	2	0	1	0	0	1	2	1	0	1	2	1	2	1	1	2	0	0	0	0	0	0	220	1823904	1.823904
	1	1	0	1	1	3	1		1	1	0	0	1	4	1	1	1	2	1	2	1	1	2	0	0	0	0	0	1	321	1055688	1.055688
	1	2	1	1	1	1	1		0	0		0	1	1	1	1	1	2	1	2	1	1	2	0	0	1	0	0	0	86	283350	.28335
	1	2	1	1	1	2	1	1	0	1	1	0	1	3	1	1	1	2	1	2	1	1	2	0	0	0	0	0	0	20	372628	.372628
	1	2	0	1	1	3	1		0	0	0	0	0	4	1	1	1	2	1	2	1	1	2	0	0	0	0	0	0	39	1060084	1.060084
	1	2	0	1	2	2	1		0	0	0	0	1	2	1	0	1	2	1	2	1	1	2	0	0	0	0	0	0	384	810455	.810455
	1	2	0	1	1	2	1		0	1	0	0	1	3	1	0	1	2	1	2	1	1	2	0	0	0	0	0	0	629	688329	.688329
	1	0	1	1	1	2	1		0	0	1	0	1	3	1	0	1	2	1	2	1	1	2	0	0	0	0	0	0	70	732531	.732531
	1	0	0	1	1	2	1		1	0	0	0	1	2	1	0	1	2	1	2	1	1	2	0	0	0	0	0	1	652	651074	.651074
	1	0	0	0	1	2	1		1	0	1	0	1	2	1	1	1	2	1	2	1	1	2	0	0	0	0	0	1	314	1083014	1.083014
	1	0	0	1	1	2	1	1	1	1	0	0	1	3	1	0	1	2	1	2	1	1	2	0	0	0	0	0	1	350	1107924	1.107924
	1	3	1	1	2	2	1		1	1	0	0	1	2	1	0	1	2	1	2	1	1	2	0	0	0	0	0	1	371	498208	.498208
	1	3	0	1	0	2	1	2	0	0	1	0	0	2	1	0	1	2	3	2	1	1	2	0	0	0	0	0	0	410	784713	.784713
	1	3	0	1	0	2	1		0	0	0	0	1	1	1	0	1	2	1	2	1	1	2	0	0	1	0	0	0	428	767291	.767291
	1	4	1	1	1	1	1		1	0	0	0	1	1	1	0	1	2	1	2	1	1	2	0	0	1	0	0	1	657	651043	.651043
	1	4	0	1	1	2	1	1	0	0		0	0	2	1	1	1	2	1	2	1	1	2	0	0	1	0	0	0	43	655158	.655158
	1	4	0	1	1	2	1	2	0	0	0	0	1	2	1	0	1	2	1	2	1	1	2	0	0	1	0	0	0	239	1752660	1.75266
	1	4	0	1	3	2	1	1	0	0	0	0	1	2	1	1	1	2	1	2	1	1	2	0	0	0	0	0	0	345	1069485	1.069485
	1	5	1	1	1	2	1		1	0	0	0	1	3	1	0	1	2	4	2	1	1	2	0	0	0	0	0	1	632	656938	.656938
	1	5	0	1	1	1	1		1	0	0	0	1	1	1	0	1	2	1	2	1	1	2	0	0	1	0	0	1	635	682876	.682876
	1	6	0	1	1	2	1		1	0	1	0	0	3	1	0	1	2	1	2	1	1	2	0	0	0	0	0	1	671	711006	.711006
	1	6	0	1	2	2	1		1	1		0	1	2	1	1	1	2	1	2	1	1	2	0	0	1	0	0	1	675	699635	.699635
	1	6	0	1	1	2	1		0	1		0	0	3	1	1	1	2	1	2	1	1	2	0	0	1	0	0	0	150	1570358	1.570358
	1	6	0	1	3	2	1	3	1	0	0	0	0	2	1	0	1	2	1	2	1	1	2	0	0	0	0	1	0	405	836976	.836976
	1	7	0	1	1	2	1	1	1	1	0	0	1	2	1	0	1	2	1	2	1	1	2	0	0	1	0	0	1	569	1140659	1.140659
	1	7	0	1	2	2	1	2	1	0	0	0	1	2	1	0	1	2	1	2	1	1	2	0	0	1	0	0	1	649	546846	.546846
	1	2	0	1	2	1	1	2	0	0	0	0	1	1	0	0	1	2	1	2	1	1	3	0	0	1	0	0	0	257	1093969	1.093969
	1	4	0	1	2	2	1		0	0	0	0	1	2	1	1	1	2	1	2	1	1	3	0	0	1	0	0	0	509	1360305	1.360305
	1	1	0	1	2	2	1	2	0	0	1	0	1	2	1	1	1	2	1	2	1	1	3	0	0	0	0	0	0	371	498208	.498208
	1	2	1	1	1	2	1		0	1	0	0	1	2	1	0	1	2	1	2	1	1	3	0	0	0	0	0	0	356	1055737	1.055737
	1	2	0	1	2	2	1	2	1	0		0	0	3	1	0	1	2	1	2	1	1	3	0	0	0	0	0	1	364	340538	.340538
	1	2	0	1	2	1	1		0	0	0	0	1	1	1	1	1	2	1	2	1	1	3	0	0	1	0	0	0	545	1246304	1.246304
	1	3	0	1	1	2	1	2	1	0	1	0	0	2	1	0	1	2	1	2	1	1	3	0	0	1	0	0	1	636	633855	.633855
	1	4	0	1	1	2	1	2	0	0	0	0	1	2	1	1	1	2	1	2	1	1	3	0	0	1	0	0	0	103	758279	.758279
	1	6	0	1	2	3	1	2	0	1	0	0	1	5	0	1	1	2	3	2	1	1	3	0	0	0	0	0	0	220	1823904	1.823904
	1	6	0	1	2	2	1	2	1	0	1	0	1	2	1	0	1	2	1	2	1	1	3	0	0	0	0	0	1	578	1168783	1.168783
	1	6	0	1	2	2	1	2	0	0		0	1	2	1	0	1	2	1	2	1	1	3	0	0	1	0	0	0	111	1820597	1.820597
	1	6	0	1	1	2	1		1	1	1	0	0	2	1	0	1	2	1	2	1	1	3	0	0	1	0	0	1	417	820227	.820227
	1	7	1	0	3	2	1		0	0	1	0	1	2	1	1	1	2	1	2	1	1	3	0	0	0	0	0	0	177	1303621	1.303621
	1	7	0	1	0	3	1		0	0	0	0	0	4	1	0	1	2	1	2	1	1	3	0	0	0	0	0	0	71	730384	.730384
	1	4	0	1	1	3	1	2	1	0	1	0	1	3	0	0	1	2	1	2	1	1	4	1	0	0	0	0	1	77	1019760	1.01976
	1	5	0	1	1	2	1		1	1	0	0	1	3	0	0	1	2	1	2	1	1	4	1	0	1	0	0	1	346	1072861	1.072861
	1	7	0	1	2	2	1		1	0	0	0	1	2	1	1	1	2	1	2	1	1	4	1	0	0	0	0	1	426	751923	.751923
	1	2	1	1	2	1	1		0	0		0	1	1	1	1	1	2	1	2	1	1	4	1	0	1	0	0	0	670	659294	.659294
	1	2	0	1	2	2	1	2	0	0	0	0	0	2	1	0	1	2	1	2	1	1	4	1	0	1	0	0	0	71	730384	.730384
	1	2	0	1	2	2	1	3	1	1	0	0	1	2	0	0	1	2	1	2	1	1	4	1	0	1	1	0	0	205	2726128	2.726128
	1	2	0	1	2	2	1	2	1	0		0	1	3	1	1	1	2	1	2	1	1	4	1	0	0	0	0	1	239	1752660	1.75266
	1	4	0	1	1	2	1	1	0	0		0	1	3	0	0	1	2	1	2	1	1	4	1	0	1	0	0	0	241	1516191	1.516191
	1	4	0	1	1	2	1		1	0		0	1	1	1	0	1	2	1	2	1	1	4	1	0	1	0	0	1	597	1238090	1.23809
	1	4	0	1	1	2	1		1	1	0	0	1	2	1	0	1	2	1	2	1	1	4	1	0	1	0	0	1	632	656938	.656938
	1	5	0	1	2	2	1		1	0	0	0	1	3	1	0	1	2	1	2	1	1	4	1	0	0	0	0	1	15	422910	.42291
	1	6	0	1	2	2	1		0	0		0	1	2	1	0	1	2	3	2	1	1	4	1	0	0	0	0	0	425	791348	.791348
	1	6	0	1	1	2	1		1	0	0	0	1	2	1	1	1	2	1	2	1	1	4	1	0	0	0	0	1	254	1160718	1.160718
	1	2	1	1	2	2	1		1	0	0	0	1	2	1	0	1	2	1	2	1	1	5	1	0	0	0	0	1	251	906158	.906158
	1	5	0	1	1	1	1	1	1	0	0	0	1	1	1	1	1	2	1	2	1	1	5	1	0	1	0	0	1	468	1084254	1.084254
	1	6	0	1	2	2	1		0	1	0	0	1	2	1	1	1	2	1	2	1	1	5	1	0	1	0	0	0	407	874648	.874648
	1	1	1	1	2	1	1		1	0	1	0	0	1	1	1	1	2	1	2	1	1	5	1	0	1	0	0	1	442	199282	.199282
	1	1	0	1	2	2	1	2	0	0	0	0	1	2	1	0	1	2	1	2	1	1	5	1	0	0	0	0	0	365	457975	.457975
	1	1	0	1	3	2	1		1	0	0	0	1	2	1	1	1	2	1	2	1	1	5	1	0	1	0	0	1	258	1214495	1.214495
	1	1	0	1	2	2	1		1	0	1	0	0	2	1	0	1	2	1	2	1	1	5	1	0	0	0	0	1	359	457618	.457618
	1	6	0	0	1	3	1	1	1	0	0	0	0	4	1	1	1	2	1	2	1	1	5	1	0	0	0	0	1	213	2343574	2.343574
	1	7	0	0	1	2	1		0	0		0	1	2	1	0	1	2	1	2	1	1	5	1	0	0	0	0	0	387	898007	.898007
	1	7	1	1	3	2	1		1	0		0	1	2	1	1	1	2	1	2	1	1	6	1	0	1	0	0	1	232	1116086	1.116086
	1	6	0	0	2	2	1		1	0	1	0	1	2	1	0	1	2	1	2	1	1	6	1	0	0	1	1	1	77	1019760	1.01976
	1	2	0	0	0	2	1	3	0	0	1	0	1	3	1	1	1	2	1	2	1	1	7	1	0	0	0	0	0	52	766607	.766607
	1	3	1	1	1	2	1		0	0	1	0	1	2	1	0	1	2	1	2	1	1	7	1	0	0	0	0	0	621	397545	.397545
	1	6	0	1	3	2	1	3	1	1	0	0	1	2	1	0	1	2	1	2	1	1	8	1	1	0	0	0	1	669	651007	.651007
	1	6	0	1	2	2	1	3	0	0		0	1	2	1	0	1	2	1	2	1	1	8	1	1	1	0	0	0	153	2190231	2.190231
	1	2	0	1	2	1	1		0	0		1	1	1	1	0	1	2	1	2	1	0	0	0	0	0	0	0	0	408	917131	.917131
	1	1	0	1	1	2	1	2	0	0	0	1	1	2	1	1	1	2	1	2	1	0	0	0	0	0	0	0	0	405	836976	.836976
	1	2	0	1	1	2	1	1	1	0		1	1	2	1	0	1	2	1	2	1	1	1	0	0	0	0	0	1	660	636302	.636302
	1	2	1	1	2	2	1		0	0		1	1	3	0	0	1	2	1	2	1	1	2	0	0	0	0	0	0	493	1158192	1.158192
	1	4	0	1	1	1	1	2	0	0	0	1	1	1	1	1	1	2	1	2	1	1	3	0	0	1	0	0	0	19	346241	.346241
	1	1	1	1	2	2	1	3	1	0	0	1	1	2	1	1	1	2	1	2	1	1	4	1	0	1	1	1	1	34	854053	.854053
	1	1	0	1	1	3	1	2	0	1	0	0	0	5	1	1	1	3	1	2	1	1	2	0	0	0	0	0	0	42	790094	.790094
	1	5	0	1	0	2	1	2	1	1		0	1	3	1	1	1	3	1	2	1	1	3	0	0	0	0	0	1	153	2190231	2.190231
	1	1	0	1	2	3	1	2	0	0	1	0	1	4	1	1	1	3	1	2	1	1	4	1	0	0	0	0	0	503	467114	.467114
	1	6	0	1	2	1	1		1	0	1	0	1	1	0	0	1	1	1	4	1	1	1	0	0	1	0	0	1	652	651074	.651074
	1	7	0	1	1	2	1	2	0	0	1	0	1	2	1	1	1	1	1	4	1	1	1	0	0	1	0	0	0	99	957724	.957724
	1	1	0	1	2	3	1		0	0		0	0	5	1	1	1	2	1	4	1	0	0	0	0	0	0	0	0	106	665237	.665237
	1	7	0	1	1	2	1		0	1	0	0	1	2	1	0	1	2	1	4	1	0	0	0	0	1	0	0	0	217	1994188	1.994188
	1	1	0	1	1	3	1	2	0	1		0	1	4	1	1	1	2	1	4	1	1	1	0	0	0	0	0	0	377	791145	.791145
	1	7	0	0	0	2	1	1	0	0		0	0	2	1	1	1	2	1	4	1	1	1	0	0	0	0	0	0	379	822721	.822721
	1	4	0	1	1	2	1		0	1	1	0	1	3	1	0	1	2	1	4	1	1	2	0	0	0	0	0	0	410	784713	.784713
	1	4	0	1	1	3	1		1	0		0	0	3	1	1	1	2	1	4	1	1	2	0	0	0	0	0	1	582	1398434	1.398434
	1	1	0	1	1	2	1		0	1	1	0	1	3	1	1	1	2	1	4	1	1	2	0	0	0	0	0	0	660	636302	.636302
	1	0	0	1	1	2	1	2	1	1	1	0	1	3	0	0	1	2	1	4	1	1	2	0	0	0	0	0	1	660	636302	.636302
	1	3	0	1	2	2	1	2	1	0		0	1	2	1	1	1	2	1	4	1	1	2	0	0	0	0	0	1	50	779267	.779267
	1	7	0	1	1	1	1	2	0	0	0	0	1	1	1	1	1	2	1	4	1	1	2	0	0	1	0	0	0	50	779267	.779267
	1	7	0	1	1	2	1		1	0	0	0	1	3	1	0	1	2	1	4	1	1	2	0	0	0	0	0	1	141	1557601	1.557601
	1	7	0	1	2	2	1		0	0	0	0	1	3	1	1	1	2	1	4	1	1	2	0	0	0	0	0	0	519	1267672	1.267672
	1	4	0	1	2	1	1	2	1	1	0	0	1	1	1	0	1	2	1	4	1	1	3	0	0	1	1	0	1	50	779267	.779267
	1	6	0	1	2	1	1		0	0		0	1	1	1	0	1	2	1	4	1	1	3	0	0	0	0	0	0	242	1632012	1.632012
	1	4	1	1	1	2	1		0	0	0	0	0	2	1	0	1	2	1	4	1	1	4	1	0	0	0	0	0	371	498208	.498208
	1	2	1	0	2	2	1	1	0	0		0	1	2	0	1	1	2	1	4	1	1	5	1	0	0	0	0	0	376	797074	.797074
	1	4	0	0	2	2	1	2	1	0	0	0	1	2	1	1	1	2	1	4	1	1	5	1	0	0	0	0	1	416	796849	.796849
	1	1	0	1	1	2	1	2	0	0	0	0	1	2	1	0	1	2	1	4	1	1	8	1	1	1	0	0	0	521	1296649	1.296649
	1	3	0	1	1	2	1		0	1	0	0	0	2	1	0	1	2	1	4	1	1	9	1	1	0	0	0	0	565	1153871	1.153871
	1	4	0	1	2	1	1	2	1	0		1	1	1	1	1	1	2	4	4	1	0	0	0	0	1	0	0	1	410	784713	.784713
	1	7	0	1	1	3	1		0	0		1	1	5	1	1	1	2	1	4	1	0	0	0	0	1	0	0	0	556	962460	.96246
	1	1	0	1	1	1	1		0	0		1	0	1	1	0	1	2	1	4	1	1	2	0	0	1	0	0	0	651	598810	.59881
	1	0	1	1	1	2	1	3	1	0	0	1	1	2	1	0	1	2	1	4	1	1	2	0	0	0	0	0	1	289	829802	.829802
	1	0	0	1	2	3	1	3	1	1	1	1	1	5	1	1	1	2	1	4	1	1	2	0	0	0	0	1	1	324	1234938	1.234938
	1	6	0	1	0	1	1		0	0		1	1	1	1	1	1	2	1	4	1	1	3	0	0	1	0	0	0	424	791287	.791287
	1	4	0	1	1	2	1		1	0	0	1	1	2	1	0	1	2	1	4	1	1	5	1	0	1	0	0	1	547	1132328	1.132328
	1	0	0	1	1	2	1	2	0	0		0	1	3	1	0	1	3	1	4	1	1	2	0	0	0	0	0	0	649	546846	.546846
	1	0	0	1	2	2	1		0	1		0	1	2	1	0	1	2	1	5	1	1	1	0	0	0	0	0	0	653	668062	.668062
	1	4	0	1	1	1	1		0	1		0	1	1	1	0	1	2	1	5	1	1	4	1	0	1	0	0	0	62	744165	.744165
	1	1	0	1	0	2	1	3	0	0	0	0	1	3	0	0	1	3	1	5	1	1	4	1	0	0	0	0	0	551	1161895	1.161895
	1	2	0	1	2	2	1		0	0		0	1	2	1	0	1	1	1	1	0	0	0	0	0	1	0	0	0	103	758279	.758279
	1	4	0	1	0	2	1		0	0	1	0	0	2	1	0	1	1	1	1	0	1	4	1	0	1	0	0	0	401	632941	.632941
	1	7	0	1	0	1	1		0	0	0	0	1	1	1	1	1	1	1	1	0	1	4	1	0	1	0	0	0	103	758279	.758279
	1	5	0	1	2	1	1	3	0	0		1	1	1	1	0	1	1	1	1	0	0	0	0	0	1	0	0	0	398	803182	.803182
	1	1	1	1	2	2	1	3	1	0	0	0	1	2	1	0	1	2	1	1	0	0	0	0	0	0	0	0	1	339	1055811	1.055811
	1	1	0	1	2	2	1	2	0	0	1	0	1	2	1	1	1	2	1	1	0	0	0	0	0	0	0	0	0	404	797442	.797442
	1	2	0	1	1	2	1		0	0	0	0	1	2	1	1	1	2	1	1	0	0	0	0	0	1	0	0	0	405	836976	.836976
	1	5	0	1	1	2	1		1	0	1	0	1	2	1	0	1	2	1	1	0	0	0	0	0	0	0	0	1	471	1160788	1.160788
	1	0	1	1	1	1	1		1	0		0	1	1	1	0	1	2	1	1	0	0	0	0	0	1	0	0	1	428	767291	.767291
	1	4	0	1	1	2	1	1	0	0	0	0	1	3	1	0	1	2	3	1	0	0	0	0	0	0	0	0	0	432	720392	.720392
	1	4	0	1	0	3	1	3	0	0	1	0	0	4	1	1	1	2	1	1	0	0	0	0	0	0	0	0	0	579	1227298	1.227298
	1	4	0	1	1	3	1		1	0	0	0	0	4	1	1	1	2	1	1	0	0	0	0	0	0	0	0	1	589	1169739	1.169739
	1	6	0	1	1	2	1		0	0	0	0	1	3	1	1	1	2	1	1	0	0	0	0	0	0	0	0	0	217	1994188	1.994188
	1	7	0	1	1	2	1		0	1		0	1	1	1	0	1	2	1	1	0	0	0	0	0	1	0	0	0	126	1581436	1.581436
	1	7	0	1	2	2	1	2	0	1	0	0	0	3	1	0	1	2	1	1	0	0	0	0	0	0	0	0	0	570	1008636	1.008636
	1	1	0	1	0	2	1	3	0	0		0	1	3	1	1	1	2	1	1	0	1	1	0	0	1	0	0	0	377	791145	.791145
	1	1	0	1	0	2	1	2	1	0		0	0	3	1	0	1	2	1	1	0	1	1	0	0	0	0	0	1	385	812173	.812173
	1	2	0	1	2	2	1	3	0	0	1	0	0	3	0	0	1	2	1	1	0	1	1	0	0	0	0	0	0	408	917131	.917131
	1	5	0	1	1	2	1	2	1	1	0	0	1	2	1	0	1	2	1	1	0	1	1	0	0	0	0	0	1	401	632941	.632941
	1	1	0	1	1	2	1		1	0		0	1	2	1	0	1	2	1	1	0	1	1	0	0	0	0	0	1	353	1063675	1.063675
	1	0	0	1	2	2	1	3	0	1	1	0	1	2	0	0	1	2	1	1	0	1	1	0	0	0	0	0	0	261	1609830	1.60983
	1	4	1	1	1	3	1	1	1	1	0	0	0	5	1	1	1	2	1	1	0	1	1	0	0	0	0	0	1	512	1346201	1.346201
	1	4	0	1	1	3	1		0	0	0	0	1	4	1	0	1	2	1	1	0	1	1	0	0	1	0	0	0	52	766607	.766607
	1	4	0	1	0	2	1	2	0	0	0	0	1	2	1	0	1	2	1	1	0	1	1	0	0	0	0	0	0	121	1648234	1.648234
	1	5	0	1	3	2	1	1	1	1	0	0	1	2	1	0	1	2	1	1	0	1	1	0	0	0	0	0	1	589	1169739	1.169739
	1	6	0	1	1	2	1	2	0	0	0	0	1	2	1	0	1	2	3	1	0	1	1	0	0	0	0	0	0	614	206455	.206455
	1	4	0	1	0	2	1	2	0	0	1	0	1	3	1	0	1	2	1	1	0	1	2	0	0	0	0	0	0	370	470719	.470719
	1	7	0	1	0	1	1		0	0	0	0	1	1	1	1	1	2	1	1	0	1	2	0	0	1	0	0	0	115	1515239	1.515239
	1	3	1	1	2	2	1	1	1	0	0	0	1	2	1	0	1	2	1	1	0	1	2	0	0	0	1	0	0	143	1712485	1.712485
	1	3	0	1	1	2	1	2	0	1	1	0	0	3	1	0	1	2	1	1	0	1	2	0	0	0	0	0	0	542	494311	.494311
	1	4	0	1	1	2	1	2	0	1	0	0	1	2	1	0	1	2	1	1	0	1	2	0	0	0	0	0	0	614	206455	.206455
	1	6	0	0	2	2	1	2	0	1	0	0	1	2	1	0	1	2	1	1	0	1	2	0	0	0	0	0	0	74	656029	.656029
	1	7	0	0	1	2	1		0	0	1	0	1	2	1	1	1	2	1	1	0	1	2	0	0	0	0	0	0	177	1303621	1.303621
	1	7	0	1	0	1	1		0	0	0	0	1	1	1	0	1	2	1	1	0	1	2	0	0	1	0	0	0	313	1119760	1.11976
	1	6	0	1	2	1	1		0	0		0	1	1	1	0	1	2	1	1	0	1	3	0	0	1	0	0	0	372	412773	.412773
	1	2	1	0	0	2	1		0	0		0	0	3	1	1	1	2	1	1	0	1	3	0	0	0	0	0	0	401	632941	.632941
	1	4	0	1	1	2	1	2	1	1		0	0	3	1	0	1	2	1	1	0	1	3	0	0	0	0	0	1	370	470719	.470719
	1	2	1	0	1	2	1		1	0	0	0	1	3	1	1	1	2	1	1	0	1	4	1	0	0	0	0	1	190	1378872	1.378872
	1	4	0	1	1	3	1		1	1		0	0	5	1	1	1	2	1	1	0	1	4	1	0	0	0	0	1	38	561545	.561545
	1	4	0	1	1	3	1		0	0		0	0	3	1	0	1	2	1	1	0	1	4	1	0	0	0	0	0	38	561545	.561545
	1	5	0	1	1	2	1		0	1	0	0	1	2	1	0	1	2	1	1	0	1	4	1	0	0	0	0	0	230	1591939	1.591939
	1	4	0	1	1	1	1	2	0	0	1	0	1	1	1	0	1	2	1	1	0	1	5	1	0	1	0	0	0	366	464972	.464972
	1	4	0	1	1	2	1		1	1		0	0	3	1	0	1	2	1	1	0	1	5	1	0	0	0	0	1	410	784713	.784713
	1	6	0	1	1	2	1		1	0	0	0	0	2	1	0	1	2	1	1	0	1	6	1	0	0	0	0	1	615	134405	.134405
	1	6	0	1	2	2	1		0	0	1	0	1	2	1	1	1	2	3	1	0	1	6	1	0	0	0	0	0	675	699635	.699635
	1	0	1	1	1	1	1		0	0	0	1	1	1	1	0	1	2	1	1	0	0	0	0	0	1	0	0	0	675	699635	.699635
	1	2	0	1	2	1	1		0	0		1	1	1	0	0	1	2	1	1	0	1	3	0	0	1	0	0	0	62	744165	.744165
	1	6	0	1	2	3	1	2	0	0	0	0	1	5	1	1	1	3	1	1	0	0	0	0	0	0	0	0	0	82	812876	.812876
	1	4	0	1	1	3	1	1	0	0	0	0	0	4	1	0	1	3	1	1	0	0	0	0	0	0	0	0	0	96	1026505	1.026505
	1	4	0	1	0	3	1	2	0	0	0	0	1	4	1	1	1	3	1	1	0	0	0	0	0	0	0	0	0	138	1530438	1.530438
	1	4	0	1	0	3	1		0	1		0	1	8	1	1	1	3	4	1	0	1	3	0	0	0	0	0	0	143	1712485	1.712485
	1	4	0	1	1	3	1		0	1		0	1	4	1	1	1	3	1	1	0	1	4	1	0	0	0	0	0	158	1596314	1.596314
	1	3	0	1	0	2	1		0	0		0	1	2	1	0	1	3	1	1	0	1	6	1	0	0	0	0	0	360	461985	.461985
	1	0	0	1	0	1	1		0	0	0	0	1	1	1	0	1	1	1	2	0	0	0	0	0	0	0	0	0	368	562709	.562709
	1	5	0	1	1	1	1	1	1	0	0	0	0	1	1	1	1	1	1	2	0	0	0	0	0	1	0	0	1	428	767291	.767291
	1	1	0	1	2	1	1		1	0	0	0	1	1	0	0	1	1	1	2	0	1	1	0	0	0	0	0	1	428	767291	.767291
	1	2	0	1	2	1	1	3	0	0	1	0	1	1	1	1	1	1	1	2	0	1	1	0	0	1	0	0	0	450	1039512	1.039512
	1	7	1	1	1	1	1		1	0	0	0	1	1	1	0	1	1	1	2	0	1	1	0	0	1	0	0	1	576	1132598	1.132598
	1	4	1	1	2	1	1		1	1	1	0	1	1	1	1	1	1	3	2	0	1	2	0	0	1	1	0	1	614	206455	.206455
	1	2	0	1	2	1	1		0	0		0	0	1	1	1	1	1	1	2	0	1	2	0	0	1	0	0	0	629	688329	.688329
	1	2	0	1	2	1	1	2	0	0	0	0	1	1	1	1	1	1	1	2	0	1	2	0	0	1	0	0	0	632	656938	.656938
	1	3	0	1	3	1	1		0	1	0	0	1	0	1	0	1	1	1	2	0	1	4	1	0	1	0	0	0	659	775031	.775031
	1	4	0	1	0	1	1		0	1	1	0	1	1	0	0	1	1	1	2	0	1	5	1	0	1	0	0	0	14	374615	.374615
	1	1	0	1	2	1	1	1	1	0		1	0	1	1	1	1	1	1	2	0	1	5	1	0	0	0	1	0	144	1600963	1.600963
	1	4	1	1	0	3	1		0	0		0	0	5	1	1	1	2	1	2	0	0	0	0	0	0	0	0	0	155	1557244	1.557244
	1	4	0	1	1	2	1		0	1	1	0	0	2	1	0	1	2	1	2	0	0	0	0	0	1	0	0	0	160	1612931	1.612931
	1	7	1	1	1	2	1		0	0	1	0	1	3	1	0	1	2	1	2	0	0	0	0	0	0	0	0	0	251	906158	.906158
	1	7	0	1	0	2	1	2	0	0	0	0	1	1	1	0	1	2	1	2	0	0	0	0	0	1	0	0	0	336	1093213	1.093213
	1	1	0	0	2	2	1	2	0	0	0	0	1	2	1	0	1	2	1	2	0	0	0	0	0	0	0	0	0	416	796849	.796849
	1	2	0	1	2	2	1	2	0	0	0	0	0	2	1	0	1	2	1	2	0	0	0	0	0	1	0	0	0	619	405597	.405597
	1	2	0	1	1	2	1	2	0	0	0	0	0	3	1	1	1	2	1	2	0	0	0	0	0	0	0	0	0	644	582360	.58236
	1	2	0	1	2	2	1		0	0	0	0	1	2	1	1	1	2	1	2	0	0	0	0	0	1	0	0	0	648	491086	.491086
	1	4	1	1	1	2	1		0	1	0	0	1	2	1	0	1	2	1	2	0	0	0	0	0	0	0	0	0	115	1515239	1.515239
	1	4	0	1	1	2	1	2	1	1	0	0	1	2	0	0	1	2	1	2	0	0	0	0	0	0	0	0	1	195	2083564	2.083564
	1	4	0	1	2	2	1	3	1	0		0	1	2	0	0	1	2	1	2	0	0	0	0	0	0	0	0	1	253	1676011	1.676011
	1	5	1	1	0	2	1	1	1	0	0	0	1	3	1	0	1	2	1	2	0	0	0	0	0	0	0	0	1	498	667885	.667885
	1	6	0	1	2	2	1	2	0	0	0	0	0	3	1	0	1	2	1	2	0	0	0	0	0	0	0	0	0	78	696910	.69691
	1	7	1	1	0	2	1		0	1	0	0	1	2	1	1	1	2	1	2	0	0	0	0	0	0	0	0	0	120	1700821	1.700821
	1	7	0	1	0	3	1		1	0	0	0	1	6	1	1	1	2	1	2	0	0	0	0	0	0	0	0	1	126	1581436	1.581436
	1	7	0	1	1	3	1		1	0	1	0	1	4	1	1	1	2	1	2	0	0	0	0	0	0	0	0	1	249	1410674	1.410674
	1	7	0	1	1	2	1	2	0	0	0	0	1	2	1	0	1	2	3	2	0	1	1	0	0	1	0	0	0	253	1676011	1.676011
	1	1	1	0	0	2	1	2	0	0		0	1	2	1	0	1	2	1	2	0	1	1	0	0	0	0	0	0	431	814652	.814652
	1	2	0	1	1	2	1		0	0		0	1	3	1	0	1	2	1	2	0	1	1	0	0	0	0	0	0	160	1612931	1.612931
	1	2	0	1	1	2	1	2	0	1		0	1	2	0	0	1	2	1	2	0	1	1	0	0	1	0	0	0	179	1295068	1.295068
	1	0	0	1	1	2	1		0	0		0	1	2	0	0	1	2	1	2	0	1	1	0	0	1	0	0	0	508	1374598	1.374598
	1	3	0	1	2	2	1	1	1	0	0	0	0	3	1	0	1	2	1	2	0	1	1	0	0	0	0	0	1	138	1530438	1.530438
	1	4	0	1	0	2	1		0	1		0	0	3	1	1	1	2	1	2	0	1	1	0	0	0	0	0	0	139	1547637	1.547637
	1	7	1	1	1	3	1	2	0	0	0	0	1	4	1	1	1	2	1	2	0	1	1	0	0	1	0	0	0	147	1567762	1.567762
	1	7	0	1	1	2	1		0	1		0	1	2	1	0	1	2	1	2	0	1	1	0	0	0	0	0	0	179	1295068	1.295068
	1	2	0	1	2	2	1	2	1	1	0	0	1	2	1	0	1	2	1	2	0	1	2	0	0	0	0	0	1	537	501030	.50103
	1	5	0	1	0	2	1	2	1	0	0	0	1	2	1	0	1	2	1	2	0	1	2	0	0	1	0	0	1	558	998846	.998846
	1	4	0	1	0	3	1		1	1	1	0	1	4	1	1	1	2	1	2	0	1	2	0	0	0	0	0	1	566	1145054	1.145054
	1	2	0	1	1	2	1	3	0	0	0	0	1	3	1	1	1	2	1	2	0	1	3	0	0	0	0	0	0	666	651058	.651058
	1	2	0	1	2	2	1		0	0	0	0	0	3	0	0	1	2	1	2	0	1	3	0	0	0	0	0	0	29	591442	.591442
	1	2	0	1	2	1	1	2	0	0	0	0	1	1	1	1	1	2	1	2	0	1	3	0	0	1	0	0	0	106	665237	.665237
	1	6	0	1	2	2	1		0	0		0	1	2	1	0	1	2	3	2	0	1	3	0	0	0	0	0	0	106	665237	.665237
	1	6	0	1	1	2	1	1	0	0	0	0	0	2	1	0	1	2	3	2	0	1	3	0	0	0	0	0	0	372	412773	.412773
	1	1	0	1	2	2	1		1	0		0	1	2	1	1	1	2	1	2	0	1	4	1	0	1	0	0	1	395	1044222	1.044222
	1	2	1	1	1	2	1		0	0	0	0	1	3	1	0	1	2	1	2	0	1	4	1	0	0	0	0	0	401	632941	.632941
	1	4	0	1	3	1	1	1	0	0	0	0	1	1	1	0	1	2	1	2	0	1	4	1	0	1	0	0	0	498	667885	.667885
	1	4	0	1	2	2	1	3	1	0		0	1	2	1	0	1	2	1	2	0	1	4	1	0	0	0	0	1	552	1166958	1.166958
	1	5	0	1	2	2	1	3	0	1	0	0	0	2	1	1	1	2	1	2	0	1	4	1	0	0	0	0	0	411	791127	.791127
	1	4	0	1	0	2	1		0	0	1	0	1	2	1	0	1	2	1	2	0	1	5	1	0	0	0	0	0	429	803869	.803869
	1	4	0	1	1	2	1	2	0	1	0	0	1	3	1	0	1	2	1	2	0	1	5	1	0	0	0	0	0	44	911625	.911625
	1	1	0	1	1	2	1		0	0	0	0	1	2	1	0	1	2	1	2	0	1	5	1	0	0	0	0	0	179	1295068	1.295068
	1	5	0	1	2	2	1		0	0	0	0	0	2	1	1	1	2	1	2	0	1	5	1	0	0	0	0	0	185	1370848	1.370848
	1	7	0	1	1	2	1		0	0		0	1	2	1	0	1	2	1	2	0	1	5	1	0	0	0	0	0	520	1304506	1.304506
	1	5	0	1	0	2	1		1	1	0	0	1	2	1	0	1	2	1	2	0	1	6	1	0	0	0	0	1	644	582360	.58236
	1	6	0	1	2	2	1	2	1	0		0	0	2	1	0	1	2	1	2	0	1	7	1	0	1	0	0	1	516	1416349	1.416349
	1	3	0	1	2	2	1	2	0	0	0	1	0	3	1	0	1	2	1	2	0	0	0	0	0	0	0	0	0	588	1132553	1.132553
	1	7	1	1	0	2	1	3	0	1		1	1	2	0	0	1	2	3	2	0	0	0	0	0	0	0	0	0	399	731675	.731675
	1	5	0	1	2	2	1		0	0	0	1	0	1	1	1	1	2	1	2	0	1	2	0	0	1	0	0	0	230	1591939	1.591939
	1	4	0	1	1	2	1	2	0	0	0	1	1	2	0	0	1	2	1	2	0	1	2	0	0	1	0	0	0	253	1676011	1.676011
	1	4	0	1	2	2	1		1	0	1	1	1	2	1	1	1	2	1	2	0	1	4	1	0	1	0	0	1	348	986374	.986374
	1	2	0	1	3	1	1		0	1	1	1	1	1	1	1	1	2	1	2	0	1	4	1	0	1	0	0	0	614	206455	.206455
	1	6	0	1	1	3	1	2	0	0	0	0	0	5	1	1	1	3	1	2	0	0	0	0	0	0	0	0	0	499	1559462	1.559462
	1	7	0	1	1	3	1		0	1	0	0	1	3	1	1	1	3	1	2	0	0	0	0	0	1	0	0	0	95	1045372	1.045372
	1	4	0	1	0	2	1	2	0	0	0	0	1	3	1	1	1	3	1	2	0	0	0	0	0	0	0	0	0	410	784713	.784713
	1	5	0	1	0	2	1	2	0	1		0	1	3	1	0	1	3	1	2	0	0	0	0	0	0	0	0	0	36	684974	.684974
	1	6	0	1	2	3	1		0	1	0	0	0	4	1	1	1	3	1	2	0	0	0	0	0	0	0	0	0	140	1543450	1.54345
	1	1	1	1	2	2	1		1	0		0	1	3	0	0	1	3	3	2	0	1	3	0	0	0	0	0	1	252	1766392	1.766392
	1	5	0	1	1	1	1	2	1	1	0	0	0	1	1	0	1	1	1	4	0	0	0	0	0	0	0	0	1	411	791127	.791127
	1	7	0	1	1	3	1		0	1	0	0	1	3	1	0	1	2	1	4	0	0	0	0	0	0	0	0	0	143	1712485	1.712485
	1	2	0	1	2	1	1		0	0		0	1	1	1	1	1	2	1	4	0	1	1	0	0	1	0	0	0	194	2298330	2.29833
	1	7	0	1	1	3	1		0	1	0	0	1	3	1	1	1	2	1	4	0	1	1	0	0	1	0	0	0	195	2083564	2.083564
	1	4	1	1	0	2	1		1	0	0	0	0	2	1	1	1	2	1	4	0	1	1	0	0	0	0	0	1	569	1140659	1.140659
	1	5	0	1	2	2	1		1	0	0	0	1	2	1	0	1	2	1	4	0	1	2	0	0	0	0	0	1	659	775031	.775031
	1	4	0	1	1	3	1	2	0	0	0	0	0	5	1	1	1	2	1	4	0	1	2	0	0	0	0	0	0	178	1868684	1.868684
	1	4	0	0	1	1	1	3	0	0		0	1	1	1	0	1	2	1	4	0	1	2	0	0	1	0	0	0	375	791179	.791179
	1	1	1	1	2	2	1	3	1	0	0	0	1	2	0	1	1	2	1	4	0	1	3	0	0	0	0	0	1	481	1344995	1.344995
	1	5	0	1	2	1	1		0	1	0	0	1	0	1	1	1	2	1	4	0	1	3	0	0	1	0	0	0	551	1161895	1.161895
	1	2	0	1	1	2	1		0	0	1	0	1	2	1	0	1	2	1	4	0	1	4	1	0	0	0	0	0	177	1303621	1.303621
	1	5	0	1	1	2	1		1	0	1	0	1	2	1	0	1	2	1	4	0	1	4	1	0	0	0	0	1	17	389788	.389788
	1	5	1	1	2	2	1	3	1	0	0	0	1	2	1	0	1	2	1	4	0	1	7	1	0	0	0	0	1	527	524694	.524694
	1	6	0	0	0	3	1		0	0		0	1	5	1	1	1	3	1	4	0	1	2	0	0	0	0	0	0	82	812876	.812876
	1	4	1	1	0	2	1	1	0	0	0	0	1	2	1	1	1	2	1	5	0	1	1	0	0	0	0	0	0	482	1437347	1.437347
	2	6	0	1	2	1	1	2	0	0	1	0	1	1	1	1	2	1	1	1	3	0	0	0	0	1	0	0	0	474	1260576	1.260576
	2	6	0	0	2	1	1		0	0		0	1	1	1	0	2	1	1	1	3	1	2	0	0	1	0	0	0	660	636302	.636302
	2	6	0	1	2	1	1		1	0	0	1	1	1	1	1	2	1	1	1	3	1	2	0	0	1	0	0	1	153	2190231	2.190231
	2	6	0	1	2	1	1		1	0		0	1	1	1	1	2	1	1	2	3	0	0	0	0	1	0	0	1	663	635287	.635287
	2	1	0	1	3	1	1		0	0	0	0	0	1	1	1	2	1	1	2	3	1	2	0	0	1	0	0	0	374	372996	.372996
	2	7	1	1	2	1	1		0	0		0	1	1	1	0	2	1	1	2	3	1	2	0	0	1	0	0	0	459	963893	.963893
	2	0	0	1	3	1	1		1	0	1	1	0	1	0	0	2	1	1	2	3	1	1	0	0	1	0	0	1	519	1267672	1.267672
	2	2	0	1	3	1	1		0	1	0	1	1	1	1	1	2	1	1	2	3	1	6	1	0	1	0	0	0	371	498208	.498208
	2	3	0	1	2	2	1	3	0	0	1	0	0	2	1	1	2	2	1	2	3	0	0	0	0	0	0	0	0	408	917131	.917131
	2	3	0	1	2	2	1	2	0	0		0	1	2	1	1	2	2	1	2	3	1	2	0	0	0	0	0	0	418	839972	.839972
	2	3	0	1	2	2	1		1	0	0	0	1	2	0	0	2	2	1	2	3	1	3	0	0	0	0	0	1	23	355832	.355832
	2	7	1	1	2	3	1	3	0	0	1	0	1	4	1	1	2	2	1	2	3	1	4	1	0	1	0	0	0	96	1026505	1.026505
	2	5	0	1	2	1	1	3	0	0		1	1	1	1	1	2	2	1	2	3	1	13	1	1	1	0	0	0	485	1721460	1.72146
	2	6	0	1	2	1	1		1	0	1	0	1	1	1	0	2	1	1	3	3	1	6	1	0	0	1	1	0	132	1592879	1.592879
	2	7	1	1	2	3	1		0	0	0	0	1	2	1	1	2	2	1	3	3	0	0	0	0	1	0	0	0	507	1365347	1.365347
	2	3	0	1	2	1	1		0	0	0	0	1	1	1	1	2	1	1	4	3	1	3	0	0	0	0	0	0	84	526472	.526472
	2	1	0	1	3	2	1		0	0	0	0	1	2	1	1	2	2	1	4	3	1	3	0	0	0	0	0	0	216	2364626	2.364626
	2	5	0	1	2	1	1	2	1	0	0	0	1	1	1	1	2	2	1	4	3	1	5	1	0	1	0	0	1	9	98626	.098626
	2	4	0	1	1	3	1		1	0	1	0	1	5	1	1	2	3	1	4	3	1	2	0	0	0	0	0	1	84	526472	.526472
	2	5	0	0	1	1	1	2	1	0	0	0	1	1	1	1	2	1	1	1	2	0	0	0	0	1	0	0	1	458	971335	.971335
	2	1	0	0	3	1	1		1	1	0	0	0	1	1	0	2	1	1	1	2	0	0	0	0	1	0	0	1	208	2348187	2.348187
	2	0	0	1	1	2	1	1	0	0	0	0	0	2	1	0	2	1	1	1	2	1	3	0	0	1	0	0	0	51	762886	.762886
	2	5	0	1	2	1	1		0	1	0	0	1	1	1	0	2	1	1	1	2	1	4	1	0	1	0	0	0	73	836689	.836689
	2	0	0	1	2	1	1	2	1	0	1	1	1	1	1	1	2	1	1	1	2	1	1	0	0	1	0	0	1	581	1186014	1.186014
	2	3	0	1	3	2	1	2	1	0	1	0	1	2	1	0	2	2	1	1	2	0	0	0	0	1	0	0	1	13	312752	.312752
	2	4	0	1	2	2	1		0	0	0	0	1	2	1	1	2	2	1	1	2	0	0	0	0	1	0	0	0	456	909510	.90951
	2	6	0	1	1	3	1		0	0	0	0	1	4	1	1	2	2	1	1	2	0	0	0	0	0	0	0	0	145	1613607	1.613607
	2	0	0	0	2	2	1		1	1		0	1	2	1	1	2	2	1	1	2	0	0	0	0	1	0	0	1	365	457975	.457975
	2	6	0	1	2	3	1	2	0	1	1	0	1	4	1	1	2	2	1	1	2	0	0	0	0	0	0	0	0	179	1295068	1.295068
	2	7	0	1	2	2	1	1	0	0	0	0	1	2	1	1	2	2	1	1	2	0	0	0	0	0	0	0	0	556	962460	.96246
	2	4	0	1	2	3	1	2	0	0	1	0	1	4	1	1	2	2	1	1	2	1	1	0	0	0	0	0	0	587	1004073	1.004073
	2	1	0	0	1	2	1	2	1	0	1	0	1	2	1	1	2	2	1	1	2	1	1	0	0	0	0	0	1	330	770572	.770572
	2	6	0	0	2	2	1		0	0	1	0	1	2	1	0	2	2	1	1	2	1	1	0	0	0	0	0	0	522	553634	.553634
	2	6	0	0	2	2	1		0	1		0	1	3	1	0	2	2	1	1	2	1	1	0	0	0	0	0	0	601	1057050	1.05705
	2	1	0	1	2	2	1		1	0		0	1	2	1	1	2	2	1	1	2	1	2	0	0	0	0	0	1	451	956806	.956806
	2	1	0	1	2	2	1		1	0	0	0	0	2	1	0	2	2	1	1	2	1	2	0	0	1	0	0	1	42	790094	.790094
	2	2	0	1	3	2	1	2	0	0		0	1	3	1	0	2	2	1	1	2	1	2	0	0	0	0	0	0	596	1169403	1.169403
	2	2	0	1	2	2	1		0	0	1	0	0	3	1	0	2	2	1	1	2	1	2	0	0	0	0	0	0	342	1088336	1.088336
	2	7	0	1	2	2	1		0	0		0	1	2	1	0	2	2	1	1	2	1	2	0	0	1	0	0	0	592	1191560	1.19156
	2	5	0	1	2	2	1		1	0		0	1	2	1	0	2	2	1	1	2	1	2	0	0	0	0	0	1	322	1063022	1.063022
	2	6	0	1	3	2	1		0	0		0	1	2	1	1	2	2	1	1	2	1	2	0	0	0	0	0	0	552	1166958	1.166958
	2	6	0	1	2	2	1		0	1	0	0	1	2	1	1	2	2	1	1	2	1	2	0	0	0	0	0	0	493	1158192	1.158192
	2	1	0	1	2	2	1		1	0	0	0	1	3	1	0	2	2	1	1	2	1	3	0	0	0	0	0	1	507	1365347	1.365347
	2	6	1	1	2	2	1	3	1	1		0	0	2	1	0	2	2	1	1	2	1	4	1	0	1	1	0	0	316	1063157	1.063157
	2	6	0	1	1	2	1	1	0	1	0	0	0	3	1	0	2	2	1	1	2	1	4	1	0	0	0	0	0	345	1069485	1.069485
	2	0	0	1	2	1	1	1	0	0		0	1	1	1	0	2	2	1	1	2	1	5	1	0	1	0	0	0	302	506320	.50632
	2	4	0	1	3	2	1	3	1	1		0	1	2	1	0	2	2	1	1	2	1	5	1	0	0	0	1	1	321	1055688	1.055688
	2	6	0	1	2	2	1		0	1		0	1	2	1	0	2	2	1	1	2	1	5	1	0	0	0	0	0	572	1176824	1.176824
	2	6	0	1	2	2	1		1	0	1	0	1	2	1	0	2	2	1	1	2	1	6	1	0	0	0	0	1	29	591442	.591442
	2	6	0	1	1	2	1		0	0	0	0	1	2	1	0	2	2	1	1	2	1	6	1	0	0	0	0	0	69	760819	.760819
	2	2	0	0	2	2	1		1	0		0	1	3	1	0	2	2	1	1	2	1	7	1	0	0	0	0	1	107	1051951	1.051951
	2	3	0	1	2	1	1	3	0	0	0	0	1	1	1	0	2	2	1	1	2	1	8	1	1	1	0	0	0	487	1333414	1.333414
	2	0	0	1	0	3	1	2	0	0	1	1	1	4	1	1	2	2	1	1	2	1	2	0	0	0	0	0	0	579	1227298	1.227298
	2	6	0	1	2	2	1	2	0	0	0	0	0	3	1	0	2	3	1	1	2	0	0	0	0	0	0	0	0	619	405597	.405597
	2	6	0	1	0	3	1	2	0	0	0	0	0	5	1	0	2	3	1	1	2	0	0	0	0	0	0	0	0	438	200357	.200357
	2	6	1	1	2	2	1		1	0	0	0	0	3	1	0	2	3	1	1	2	1	5	1	0	0	1	0	1	128	1903976	1.903976
	2	0	0	1	2	1	1		1	0	1	0	1	1	0	1	2	1	1	2	2	0	0	0	0	1	0	0	1	196	2039673	2.039673
	2	1	0	1	2	1	1		0	0		0	1	1	1	0	2	1	1	2	2	1	1	0	0	1	0	0	0	345	1069485	1.069485
	2	2	0	1	2	1	1		0	0		0	1	1	1	1	2	1	1	2	2	1	1	0	0	1	0	0	0	407	874648	.874648
	2	3	0	1	2	1	1	3	0	0	1	0	1	1	1	1	2	1	1	2	2	1	1	0	0	1	0	0	0	562	982797	.982797
	2	3	0	1	2	1	1		1	0	1	0	1	1	1	0	2	1	1	2	2	1	1	0	0	1	0	0	1	554	1081758	1.081758
	2	4	0	1	2	2	1	2	0	1	0	0	0	2	0	1	2	1	1	2	2	1	1	0	0	1	0	0	0	244	1604342	1.604342
	2	5	0	1	2	2	1		0	0	0	0	1	2	1	0	2	1	1	2	2	1	1	0	0	1	0	0	0	340	1004092	1.004092
	2	1	0	1	2	1	1	1	1	0	0	0	1	1	1	0	2	1	1	2	2	1	2	0	0	1	0	0	1	361	546539	.546539
	2	1	0	1	2	1	1		0	0		0	0	1	1	0	2	1	1	2	2	1	2	0	0	1	0	0	0	262	1745771	1.745771
	2	2	0	1	2	1	1	2	0	0	0	0	1	1	1	0	2	1	1	2	2	1	2	0	0	1	0	0	0	669	651007	.651007
	2	2	1	1	2	1	1	3	0	0	1	0	1	1	1	0	2	1	1	2	2	1	2	0	0	1	0	0	0	493	1158192	1.158192
	2	0	1	1	2	1	1		0	0	0	0	1	1	0	1	2	1	1	2	2	1	2	0	0	1	0	0	0	557	1167382	1.167382
	2	4	1	1	2	1	1	1	1	0	0	0	1	1	1	0	2	1	1	2	2	1	2	0	0	1	0	0	1	156	1616444	1.616444
	2	2	0	1	2	1	1		0	0		0	1	1	1	1	2	1	1	2	2	1	3	0	0	1	0	0	0	497	945764	.945764
	2	3	1	1	2	1	1	2	1	1		0	1	1	1	0	2	1	1	2	2	1	3	0	0	1	0	0	1	15	422910	.42291
	2	7	0	1	2	1	1		1	0	0	0	1	1	1	0	2	1	1	2	2	1	3	0	0	1	0	0	1	186	1384897	1.384897
	2	1	1	0	2	1	1		0	0		0	1	1	1	1	2	1	1	2	2	1	4	1	0	1	0	0	0	303	983155	.983155
	2	4	1	1	2	1	1		0	0	1	0	1	1	0	1	2	1	1	2	2	1	4	1	0	0	0	0	0	533	482697	.482697
	2	4	0	1	1	2	1		1	0	0	0	0	2	0	1	2	1	1	2	2	1	4	1	0	1	0	0	1	621	397545	.397545
	2	6	0	1	2	1	1		0	0	0	0	1	1	1	0	2	1	1	2	2	1	4	1	0	1	0	0	0	567	976195	.976195
	2	5	0	1	2	1	1	1	1	0		0	0	1	1	0	2	1	1	2	2	1	5	1	0	1	0	0	1	518	1356037	1.356037
	2	3	0	1	2	1	1	1	0	0	1	0	1	1	1	1	2	1	1	2	2	1	6	1	0	1	0	0	0	279	351124	.351124
	2	3	1	1	2	1	1	2	0	0		0	1	1	1	0	2	1	1	2	2	1	7	1	0	1	0	0	0	313	1119760	1.11976
	2	1	0	1	2	1	1		0	1		0	1	1	1	1	2	1	1	2	2	1	8	1	1	1	0	0	0	316	1063157	1.063157
	2	3	1	1	2	1	1	1	0	0	1	1	1	1	1	1	2	1	1	2	2	0	0	0	0	1	0	0	0	361	546539	.546539
	2	6	0	1	2	1	1		0	1		1	1	1	1	0	2	1	1	2	2	1	1	0	0	1	0	0	0	478	1016467	1.016467
	2	6	0	0	2	1	1		1	1		1	1	1	1	0	2	1	5	2	2	1	3	0	0	1	0	1	0	125	1505900	1.5059
	2	5	0	1	2	1	1		1	0		1	1	1	0	0	2	1	1	2	2	1	5	1	0	1	0	0	1	658	625289	.625289
	2	4	0	1	2	2	1		1	0		0	0	3	1	0	2	2	1	2	2	0	0	0	0	0	0	0	1	33	664558	.664558
	2	6	0	1	1	3	1		0	0		0	0	3	1	0	2	2	1	2	2	0	0	0	0	0	0	0	0	87	321808	.321808
	2	7	0	1	2	2	1		1	0		0	0	2	1	1	2	2	1	2	2	0	0	0	0	0	0	0	1	122	1623837	1.623837
	2	2	1	0	2	2	1	2	1	0		0	1	2	1	1	2	2	1	2	2	0	0	0	0	0	0	0	1	196	2039673	2.039673
	2	2	0	1	2	2	1	1	0	0	0	0	1	3	1	0	2	2	1	2	2	0	0	0	0	0	0	0	0	336	1093213	1.093213
	2	0	1	1	2	3	1	2	1	1	1	0	1	3	1	0	2	2	1	2	2	0	0	0	0	0	0	0	1	579	1227298	1.227298
	2	0	0	1	1	2	1	2	0	0	0	0	1	2	1	0	2	2	1	2	2	0	0	0	0	0	0	0	0	361	546539	.546539
	2	4	1	1	2	1	1		0	0	0	0	1	1	1	0	2	2	1	2	2	0	0	0	0	1	0	0	0	387	898007	.898007
	2	4	0	1	1	2	1		0	1		0	1	2	1	0	2	2	1	2	2	0	0	0	0	0	0	0	0	389	642229	.642229
	2	6	0	1	2	2	1	1	1	1	1	0	0	2	1	1	2	2	1	2	2	0	0	0	0	1	0	0	1	159	1579901	1.579901
	2	6	0	1	1	2	1	1	0	0	0	0	0	2	1	0	2	2	1	2	2	0	0	0	0	0	0	0	0	197	2190756	2.190756
	2	0	0	1	1	1	1		1	0	0	0	1	1	1	1	2	2	1	2	2	1	1	0	0	1	0	0	1	197	2190756	2.190756
	2	7	0	1	2	2	1		0	0	0	0	1	2	1	0	2	2	1	2	2	1	1	0	0	1	0	0	0	317	1090856	1.090856
	2	1	0	1	1	2	1	2	0	1	0	0	1	2	1	0	2	2	1	2	2	1	1	0	0	0	0	0	0	440	191301	.191301
	2	1	0	1	1	2	1	2	0	0	1	0	0	1	1	1	2	2	1	2	2	1	1	0	0	0	0	0	0	494	1083565	1.083565
	2	1	0	1	1	2	1	2	0	0		0	1	2	1	0	2	2	1	2	2	1	1	0	0	0	0	0	0	624	423235	.423235
	2	2	0	1	1	2	1		1	1		0	1	2	1	1	2	2	1	2	2	1	1	0	0	1	0	0	1	647	463496	.463496
	2	0	0	1	2	1	1	1	0	0		0	1	1	1	0	2	2	1	2	2	1	1	0	0	1	0	0	0	648	491086	.491086
	2	0	0	1	1	3	1		0	0	0	0	1	4	1	0	2	2	3	2	2	1	1	0	0	0	0	0	0	9	98626	.098626
	2	4	0	1	2	3	1	1	0	0	1	0	1	4	1	1	2	2	1	2	2	1	1	0	0	0	0	0	0	382	659415	.659415
	2	4	0	1	2	1	1		0	0		0	1	1	1	0	2	2	3	2	2	1	1	0	0	1	0	0	0	430	732227	.732227
	2	6	0	1	3	2	1		0	1	1	0	0	2	1	0	2	2	1	2	2	1	1	0	0	1	0	0	0	508	1374598	1.374598
	2	5	0	1	2	2	1		0	0	0	0	1	2	1	0	2	2	1	2	2	1	2	0	0	1	0	0	0	7	91325	.091325
	2	1	0	1	1	2	1	1	0	1		0	1	3	0	0	2	2	1	2	2	1	2	0	0	0	0	0	0	169	1581295	1.581295
	2	2	0	1	2	3	1		0	0	0	0	0	4	0	1	2	2	1	2	2	1	2	0	0	0	0	0	0	192	980423	.980423
	2	2	0	1	2	2	1	2	0	0	0	0	0	2	1	1	2	2	1	2	2	1	2	0	0	0	0	0	0	288	788543	.788543
	2	4	0	1	2	2	1		1	1	0	0	1	2	1	0	2	2	1	2	2	1	2	0	0	1	0	1	0	426	751923	.751923
	2	6	0	1	3	2	1	2	1	0	0	0	1	2	1	0	2	2	1	2	2	1	2	0	0	0	0	0	1	646	593792	.593792
	2	1	0	1	2	2	1		1	0	0	0	1	2	1	0	2	2	1	2	2	1	3	0	0	0	0	0	1	115	1515239	1.515239
	2	1	0	1	2	2	1	2	0	1	0	0	1	2	0	0	2	2	1	2	2	1	3	0	0	0	0	0	0	123	1603413	1.603413
	2	1	0	1	1	1	1	2	0	0	0	0	1	1	1	0	2	2	1	2	2	1	3	0	0	0	0	0	0	293	782882	.782882
	2	0	0	1	1	1	1	2	1	0		0	1	1	1	0	2	2	1	2	2	1	3	0	0	1	0	0	1	373	287590	.28759
	2	4	0	1	1	3	1		0	1	0	0	1	3	0	0	2	2	1	2	2	1	3	0	0	1	0	0	0	417	820227	.820227
	2	4	0	1	1	2	1		0	0	0	0	1	3	1	1	2	2	1	2	2	1	3	0	0	0	0	0	0	470	834020	.83402
	2	5	0	1	1	1	1		0	1		0	1	1	1	0	2	2	1	2	2	1	3	0	0	1	0	0	0	480	1150460	1.15046
	2	6	0	1	2	2	1		0	0		0	0	3	1	1	2	2	1	2	2	1	3	0	0	0	0	0	0	126	1581436	1.581436
	2	7	0	1	2	1	1	3	0	1	0	0	1	1	1	0	2	2	1	2	2	1	3	0	0	0	0	0	0	122	1623837	1.623837
	2	1	0	1	2	2	1	3	0	0		0	1	2	1	1	2	2	1	2	2	1	4	1	0	0	0	0	0	125	1505900	1.5059
	2	4	0	1	1	2	1		1	0		0	1	3	1	0	2	2	1	2	2	1	4	1	0	0	0	0	1	277	359918	.359918
	2	4	0	1	2	2	1		1	0	1	0	1	3	1	0	2	2	1	2	2	1	4	1	0	0	0	0	1	318	901827	.901827
	2	1	0	1	2	2	1		1	0	0	0	0	2	1	0	2	2	1	2	2	1	4	1	0	0	0	0	1	171	1242387	1.242387
	2	3	0	1	2	1	1		1	1		0	1	1	1	1	2	2	1	2	2	1	4	1	0	1	0	1	0	370	470719	.470719
	2	1	0	1	2	1	1	3	1	1	1	0	1	1	1	0	2	2	1	2	2	1	5	1	0	1	0	0	1	1	156207	.156207
	2	6	0	1	1	2	1	2	1	1	0	0	1	2	1	0	2	2	1	2	2	1	6	1	0	0	0	0	1	336	1093213	1.093213
	2	2	1	1	2	3	1		0	0	0	0	0	4	1	0	2	2	1	2	2	1	7	1	0	0	0	0	0	187	1347857	1.347857
	2	3	0	1	3	2	1	3	1	0	0	0	1	2	1	1	2	2	1	2	2	1	7	1	0	0	0	0	1	461	941568	.941568
	2	7	1	1	2	2	1	2	1	0		0	1	3	1	0	2	2	1	2	2	1	7	1	0	0	0	0	1	1	156207	.156207
	2	1	0	1	2	2	1	2	1	0		0	1	2	1	0	2	2	1	2	2	1	8	1	1	0	0	0	1	80	737675	.737675
	2	4	1	1	2	2	1	3	1	1	0	1	1	2	1	1	2	2	1	2	2	0	0	0	0	0	0	0	1	292	788390	.78839
	2	2	0	1	1	2	1	2	0	0	0	1	1	2	1	1	2	2	1	2	2	1	2	0	0	1	0	0	0	208	2348187	2.348187
	2	2	0	1	1	2	1	2	0	0	0	1	1	2	1	0	2	2	1	2	2	1	3	0	0	0	0	0	0	502	1349905	1.349905
	2	1	1	1	2	2	1		0	0		1	0	2	0	0	2	2	1	2	2	1	8	1	1	0	0	0	0	288	788543	.788543
	2	2	0	1	1	3	1	2	0	0		0	1	3	0	0	2	3	1	2	2	1	1	0	0	0	0	0	0	401	632941	.632941
	2	4	0	1	2	3	1	1	0	0		0	0	5	1	1	2	2	1	3	2	0	0	0	0	0	0	0	0	349	1079769	1.079769
	2	7	0	1	2	2	1		1	0	0	0	1	2	0	0	2	2	1	3	2	1	2	0	0	0	0	0	1	138	1530438	1.530438
	2	6	0	1	1	1	1		1	1	0	0	1	1	1	1	2	1	1	4	2	1	1	0	0	1	0	0	1	309	976261	.976261
	2	0	0	1	2	2	1		1	0	0	0	0	2	1	1	2	1	1	4	2	1	2	0	0	1	0	0	1	536	568813	.568813
	2	6	0	1	1	1	1	3	0	0	0	0	1	1	1	1	2	1	1	4	2	1	2	0	0	1	0	0	0	247	1708242	1.708242
	2	6	0	1	2	1	1	2	1	1	1	0	1	1	1	1	2	1	3	4	2	1	2	0	0	1	1	0	1	210	2638012	2.638012
	2	0	0	0	1	1	1		1	0	0	0	1	1	1	0	2	1	4	4	2	1	3	0	0	1	0	0	1	200	2060572	2.060572
	2	6	0	1	2	2	1	3	1	1		0	0	2	1	0	2	1	1	4	2	1	4	1	0	1	1	0	0	441	197469	.197469
	2	5	0	1	2	1	1	2	1	0	0	0	1	1	0	0	2	1	1	4	2	1	4	1	0	0	1	0	1	261	1609830	1.60983
	2	2	0	1	2	1	1		0	0		1	0	1	1	1	2	1	1	4	2	0	0	0	0	1	0	0	0	582	1398434	1.398434
	2	6	0	1	2	1	1		0	0	0	1	1	1	1	0	2	1	1	4	2	0	0	0	0	1	0	0	0	242	1632012	1.632012
	2	4	0	1	2	1	1		1	0	0	1	1	1	1	0	2	1	1	4	2	1	4	1	0	1	0	0	1	129	1558096	1.558096
	2	1	1	1	1	2	1		1	0	1	0	0	3	1	0	2	2	1	4	2	0	0	0	0	0	1	0	0	281	334225	.334225
	2	1	0	1	2	2	1		0	0		0	1	2	1	1	2	2	4	4	2	0	0	0	0	0	0	0	0	624	423235	.423235
	2	1	0	1	2	2	1	2	0	0	0	0	1	2	1	0	2	2	1	4	2	0	0	0	0	0	0	0	0	589	1169739	1.169739
	2	5	0	1	1	3	1		1	0		0	0	3	1	0	2	2	1	4	2	0	0	0	0	0	0	0	1	582	1398434	1.398434
	2	6	0	1	3	1	1	2	0	1	0	0	0	1	1	1	2	2	1	4	2	1	1	0	0	1	0	0	0	12	380747	.380747
	2	3	0	1	2	2	1	3	0	1	1	0	1	3	0	0	2	2	1	4	2	1	1	0	0	0	0	0	0	203	1559199	1.559199
	2	1	0	1	2	2	1		0	0	0	0	1	2	0	1	2	2	1	4	2	1	2	0	0	0	0	0	0	362	461887	.461887
	2	1	0	1	3	1	1	1	1	0		0	1	1	1	0	2	2	3	4	2	1	2	0	0	1	0	0	1	461	941568	.941568
	2	6	1	0	3	1	1		1	0		0	1	0	1	0	2	2	1	4	2	1	2	0	0	1	0	0	1	580	1207202	1.207202
	2	1	0	1	2	2	1		0	0	0	0	1	3	1	1	2	2	1	4	2	1	3	0	0	0	0	0	0	200	2060572	2.060572
	2	4	0	1	0	3	1		1	0	1	0	0	3	0	1	2	2	1	4	2	1	4	1	0	0	0	0	1	460	940581	.940581
	2	4	0	1	2	2	1		1	1		0	1	2	1	0	2	2	1	4	2	1	4	1	0	1	0	0	1	260	1589895	1.589895
	2	4	0	0	2	1	1	3	1	1	0	0	1	1	1	0	2	2	1	4	2	1	4	1	0	0	0	0	1	409	931869	.931869
	2	5	0	1	2	3	1	2	1	1		0	0	4	1	1	2	2	1	4	2	1	5	1	0	0	0	0	1	436	145444	.145444
	2	6	0	1	2	2	1		1	1		0	1	2	1	1	2	2	1	4	2	1	5	1	0	0	0	0	1	611	215515	.215515
	2	1	0	0	2	2	1		1	0	0	0	0	2	1	0	2	2	1	4	2	1	6	1	0	0	0	0	1	210	2638012	2.638012
	2	6	0	1	2	2	1	2	0	1	0	0	1	2	1	0	2	2	1	4	2	1	7	1	0	0	0	0	0	30	714807	.714807
	2	1	1	0	3	1	1	2	1	0	0	1	0	1	1	0	2	2	1	4	2	1	6	1	0	1	0	0	1	81	415581	.415581
	2	6	1	1	2	2	1		0	0		0	1	3	1	0	2	3	1	4	2	1	2	0	0	0	0	0	0	180	1463265	1.463265
	2	4	0	1	0	2	1		0	0	0	0	1	3	1	1	2	2	1	5	2	1	1	0	0	0	0	0	0	183	1252106	1.252106
	2	4	0	1	2	2	1		1	0		0	1	2	1	1	2	2	1	5	2	1	5	1	0	0	0	0	1	279	351124	.351124
	2	3	0	1	2	1	1	1	0	0		0	1	1	1	0	2	1	1	1	1	0	0	0	0	1	0	0	0	517	1287810	1.28781
	2	6	0	1	2	1	1	2	0	1	0	0	1	1	1	1	2	1	1	1	1	0	0	0	0	1	0	0	0	210	2638012	2.638012
	2	1	0	1	2	1	1		0	0	1	0	1	1	1	0	2	1	1	1	1	0	0	0	0	1	0	0	0	610	221864	.221864
	2	0	0	1	2	2	1	2	0	0	0	0	0	2	1	0	2	1	1	1	1	0	0	0	0	0	0	0	0	125	1505900	1.5059
	2	5	0	1	1	2	1		0	1		0	1	2	1	0	2	1	1	1	1	0	0	0	0	0	0	0	0	200	2060572	2.060572
	2	7	0	1	1	1	1		0	0	0	0	1	1	1	1	2	1	1	1	1	1	1	0	0	1	0	0	0	300	828355	.828355
	2	4	0	1	2	1	1		0	0	0	0	1	1	1	0	2	1	1	1	1	1	3	0	0	1	0	0	0	456	909510	.90951
	2	5	0	1	2	1	1		0	0	0	0	1	1	1	0	2	1	1	1	1	1	3	0	0	0	0	0	0	499	1559462	1.559462
	2	1	0	1	2	1	1		0	1	1	0	0	1	1	0	2	1	1	1	1	1	5	1	0	1	0	0	0	208	2348187	2.348187
	2	2	0	0	2	1	1	2	1	0	0	0	1	1	1	1	2	1	1	1	1	1	5	1	0	1	0	0	1	350	1107924	1.107924
	2	7	0	1	2	2	1		0	0	0	0	1	2	1	0	2	1	1	1	1	1	5	1	0	0	0	0	0	364	340538	.340538
	2	6	1	1	2	1	1		1	0	1	1	0	1	0	1	2	1	1	1	1	1	10	1	1	1	0	0	1	367	456984	.456984
	2	2	0	1	0	2	1	3	0	0	0	0	1	3	1	1	2	2	1	1	1	0	0	0	0	0	0	0	0	441	197469	.197469
	2	2	0	1	2	2	1	2	0	0	1	0	1	2	1	1	2	2	5	1	1	0	0	0	0	1	0	0	0	531	503081	.503081
	2	5	0	1	1	2	1	3	0	0	0	0	1	2	1	0	2	2	1	1	1	0	0	0	0	0	0	0	0	87	321808	.321808
	2	5	0	1	1	2	1	2	1	0		0	0	3	1	0	2	2	1	1	1	0	0	0	0	0	0	0	1	159	1579901	1.579901
	2	7	0	1	1	2	1	2	0	0	0	0	1	2	1	0	2	2	1	1	1	0	0	0	0	1	0	0	0	323	1066506	1.066506
	2	1	0	1	1	2	1	2	1	0	1	0	0	3	1	1	2	2	1	1	1	0	0	0	0	0	0	0	1	540	411923	.411923
	2	1	0	1	2	2	1		1	1	1	0	1	2	1	1	2	2	1	1	1	0	0	0	0	0	0	0	1	273	323322	.323322
	2	1	0	1	2	1	1	2	0	0	0	0	1	1	1	0	2	2	1	1	1	0	0	0	0	1	0	0	0	445	909358	.909358
	2	2	0	0	0	2	1		0	1		0	1	3	1	0	2	2	1	1	1	0	0	0	0	0	0	0	0	442	199282	.199282
	2	4	0	1	2	3	1	1	0	1	0	0	0	3	1	0	2	2	1	1	1	0	0	0	0	1	0	0	0	445	909358	.909358
	2	6	0	1	2	2	1	1	1	1		0	1	2	1	0	2	2	1	1	1	0	0	0	0	0	1	0	1	186	1384897	1.384897
	2	7	1	1	2	1	1		0	0	0	0	1	1	1	0	2	2	1	1	1	0	0	0	0	0	0	0	0	587	1004073	1.004073
	2	7	1	1	0	2	1		0	0	0	0	1	2	1	0	2	2	1	1	1	0	0	0	0	1	0	0	0	255	1591453	1.591453
	2	7	0	0	1	3	1	1	1	0	1	0	1	4	1	1	2	2	1	1	1	0	0	0	0	1	0	0	1	210	2638012	2.638012
	2	2	0	1	1	2	1	2	0	0		0	1	2	1	1	2	2	1	1	1	1	1	0	0	0	0	0	0	363	429820	.42982
	2	4	0	1	1	2	1		0	0	0	0	0	2	1	0	2	2	1	1	1	1	1	0	0	0	0	0	0	367	456984	.456984
	2	7	0	1	2	3	1		0	0	1	0	0	4	1	1	2	2	1	1	1	1	1	0	0	0	0	0	0	612	213884	.213884
	2	1	0	1	2	2	1		0	0	1	0	1	2	1	0	2	2	1	1	1	1	1	0	0	0	0	0	0	628	403184	.403184
	2	2	0	1	1	3	1		0	0	0	0	1	4	1	1	2	2	1	1	1	1	1	0	0	0	0	0	0	72	778346	.778346
	2	4	0	1	2	2	1		0	1		0	0	3	1	0	2	2	1	1	1	1	1	0	0	0	0	0	0	320	1055805	1.055805
	2	5	0	1	2	3	1	3	0	1	0	0	0	3	1	0	2	2	1	1	1	1	1	0	0	0	0	0	0	60	702063	.702063
	2	7	0	1	1	2	1	2	0	1	1	0	0	3	1	1	2	2	1	1	1	1	1	0	0	0	0	0	0	9	98626	.098626
	2	1	0	1	2	2	1		1	0		0	1	3	1	0	2	2	1	1	1	1	2	0	0	0	0	0	1	254	1160718	1.160718
	2	1	0	1	1	2	1		0	0	0	0	1	3	1	0	2	2	1	1	1	1	2	0	0	0	0	0	0	119	1130149	1.130149
	2	0	0	1	2	3	1	2	0	1		0	0	4	1	1	2	2	1	1	1	1	2	0	0	0	0	0	0	208	2348187	2.348187
	2	5	1	1	2	2	1		1	0		0	1	2	1	0	2	2	1	1	1	1	2	0	0	0	0	0	1	304	840780	.84078
	2	7	0	1	1	2	1	3	0	0	0	0	1	1	1	0	2	2	1	1	1	1	2	0	0	1	0	0	0	88	247309	.247309
	2	2	0	1	1	3	1	3	0	1	0	0	1	5	1	1	2	2	1	1	1	1	3	0	0	0	0	0	0	293	782882	.782882
	2	2	0	1	2	2	1	2	1	0	0	0	1	2	1	0	2	2	1	1	1	1	3	0	0	1	0	0	1	357	1109511	1.109511
	2	2	0	1	1	2	1	2	0	1		0	1	3	1	0	2	2	1	1	1	1	3	0	0	0	0	0	0	340	1004092	1.004092
	2	0	0	1	2	2	1	2	1	1	0	0	1	2	1	0	2	2	1	1	1	1	3	0	0	0	0	0	1	393	824219	.824219
	2	4	0	1	2	2	1		0	0	1	0	1	1	1	1	2	2	4	1	1	1	3	0	0	1	0	0	0	341	1055886	1.055886
	2	7	0	1	2	3	1	1	0	0		0	1	4	1	1	2	2	1	1	1	1	3	0	0	0	0	0	0	333	984619	.984619
	2	3	0	1	2	2	1	1	1	0		0	1	2	1	0	2	2	1	1	1	1	4	1	0	1	0	0	1	100	957771	.957771
	2	5	0	1	2	2	1	2	1	1	0	0	1	2	1	0	2	2	1	1	1	1	4	1	0	0	0	0	1	369	460077	.460077
	2	0	1	1	3	1	1		1	1	1	0	1	1	0	1	2	2	4	1	1	1	4	1	0	1	0	0	1	61	759483	.759483
	2	4	0	1	2	2	1	2	1	0	0	0	0	2	1	1	2	2	1	1	1	1	4	1	0	0	0	0	1	196	2039673	2.039673
	2	3	0	1	2	2	1		1	1		0	1	2	0	0	2	2	1	1	1	1	5	1	0	0	0	0	1	669	651007	.651007
	2	4	0	1	0	3	1		0	0	0	0	0	4	1	1	2	2	1	1	1	1	6	1	0	0	0	0	0	649	546846	.546846
	2	2	0	1	2	1	1		0	0	0	1	1	1	0	1	2	2	1	1	1	1	1	0	0	0	0	0	0	57	715699	.715699
	2	3	0	1	1	3	1		0	1	0	0	0	4	1	1	2	3	1	1	1	1	3	0	0	0	0	0	0	238	1762588	1.762588
	2	2	1	1	1	2	1		0	0	0	0	1	2	1	0	2	1	1	2	1	0	0	0	0	0	0	0	0	319	1148707	1.148707
	2	2	0	1	1	2	1	3	1	0		0	1	3	1	1	2	1	1	2	1	0	0	0	0	0	0	1	0	28	701938	.701938
	2	2	0	1	1	2	1	2	0	0	0	0	1	2	1	1	2	1	1	2	1	0	0	0	0	0	0	0	0	595	1110050	1.11005
	2	6	1	1	2	2	1		1	0		0	1	1	1	0	2	1	1	2	1	1	1	0	0	1	0	0	1	167	886367	.886367
	2	1	0	1	2	1	1	2	1	0	1	0	1	1	1	1	2	1	1	2	1	1	1	0	0	0	0	0	1	334	1048354	1.048354
	2	0	0	1	2	1	1		0	0		0	0	1	0	0	2	1	1	2	1	1	1	0	0	1	0	0	0	185	1370848	1.370848
	2	3	0	1	2	1	1	2	1	0		0	1	1	1	0	2	1	1	2	1	1	1	0	0	1	0	0	1	533	482697	.482697
	2	4	1	1	1	2	1		0	0	0	0	1	2	0	0	2	1	1	2	1	1	1	0	0	1	0	0	0	648	491086	.491086
	2	4	0	1	1	1	1	2	0	0	0	0	1	1	1	0	2	1	1	2	1	1	1	0	0	1	0	0	0	57	715699	.715699
	2	5	1	1	2	1	1		0	0		0	1	1	1	0	2	1	1	2	1	1	1	0	0	0	0	0	0	162	1557244	1.557244
	2	5	0	1	1	2	1		0	0	1	0	1	2	1	0	2	1	1	2	1	1	1	0	0	0	0	0	0	203	1559199	1.559199
	2	6	0	1	1	1	1		0	0	1	0	1	1	1	0	2	1	1	2	1	1	1	0	0	1	0	0	0	204	2992950	2.99295
	2	1	0	1	2	1	1		0	0		0	1	1	1	1	2	1	1	2	1	1	2	0	0	1	0	0	0	244	1604342	1.604342
	2	2	0	1	2	1	1	1	1	0		0	1	1	1	0	2	1	1	2	1	1	2	0	0	1	0	0	1	364	340538	.340538
	2	5	0	1	2	1	1		1	0		0	1	1	1	1	2	1	1	2	1	1	2	0	0	1	0	0	1	367	456984	.456984
	2	6	0	1	2	1	1	1	0	0	1	0	1	1	1	1	2	1	1	2	1	1	2	0	0	1	0	0	0	398	803182	.803182
	2	1	0	1	2	1	1		0	0	1	0	1	1	1	0	2	1	1	2	1	1	3	0	0	1	0	0	0	431	814652	.814652
	2	2	1	1	2	1	1		0	0	0	0	0	1	1	0	2	1	1	2	1	1	3	0	0	1	0	0	0	435	150120	.15012
	2	2	0	1	2	1	1	2	0	0	0	0	1	1	1	0	2	1	1	2	1	1	3	0	0	1	0	0	0	92	1014342	1.014342
	2	3	0	1	2	1	1		1	0		0	1	1	1	0	2	1	1	2	1	1	3	0	0	1	0	0	1	500	1299400	1.2994
	2	6	0	1	2	2	1		0	0		0	0	2	1	0	2	1	1	2	1	1	4	1	0	0	0	0	0	20	372628	.372628
	2	1	0	1	2	1	1		1	0		0	1	1	1	0	2	1	3	2	1	1	4	1	0	1	0	0	1	289	829802	.829802
	2	0	0	1	1	1	1	2	0	1	1	0	1	1	1	1	2	1	1	2	1	1	4	1	0	1	0	0	0	289	829802	.829802
	2	0	0	1	1	1	1		1	1	0	0	1	1	1	0	2	1	1	2	1	1	4	1	0	1	0	0	1	543	506938	.506938
	2	3	0	1	1	1	1	3	0	0	0	0	1	1	0	0	2	1	1	2	1	1	4	1	0	1	0	0	0	615	134405	.134405
	2	4	0	1	1	1	1		0	0		0	1	1	1	0	2	1	1	2	1	1	4	1	0	1	0	0	0	226	1670877	1.670877
	2	6	0	1	1	1	1	2	0	0	1	0	1	1	1	0	2	1	1	2	1	1	5	1	0	1	0	0	0	252	1766392	1.766392
	2	0	0	1	2	1	1	1	1	0	1	0	0	0	1	0	2	1	1	2	1	1	5	1	0	1	0	0	1	584	1207865	1.207865
	2	3	1	1	1	1	1	2	0	0	0	0	1	1	1	0	2	1	1	2	1	1	5	1	0	1	0	0	0	43	655158	.655158
	2	6	0	1	2	1	1		1	0		0	1	1	1	0	2	1	1	2	1	1	5	1	0	0	0	0	1	369	460077	.460077
	2	6	0	1	2	1	1	1	1	0	0	0	1	1	1	1	2	1	1	2	1	1	6	1	0	1	1	0	1	617	338740	.33874
	2	4	0	1	1	1	1	2	0	1		0	1	1	1	0	2	1	1	2	1	1	8	1	1	1	0	0	0	127	1237198	1.237198
	2	5	0	1	3	1	1		1	0	0	1	0	1	1	0	2	1	1	2	1	0	0	0	0	1	0	0	1	277	359918	.359918
	2	0	0	1	2	1	1	2	1	0	0	1	1	1	1	0	2	1	1	2	1	1	1	0	0	0	0	1	1	331	1045798	1.045798
	2	2	0	1	2	1	1	2	0	0		1	1	1	1	0	2	1	1	2	1	1	4	1	0	1	0	0	0	131	1071185	1.071185
	2	5	0	1	2	2	1		1	0	0	1	1	1	1	1	2	1	5	2	1	1	5	1	0	0	0	0	1	66	722327	.722327
	2	1	0	1	1	2	1		0	0		0	0	3	1	0	2	2	1	2	1	0	0	0	0	0	0	0	0	36	684974	.684974
	2	1	0	0	2	2	1	3	0	1	0	0	1	2	1	1	2	2	1	2	1	0	0	0	0	0	0	0	0	211	2411724	2.411724
	2	2	1	1	2	2	1	2	0	0		0	1	2	1	0	2	2	1	2	1	0	0	0	0	1	0	0	0	206	1651025	1.651025
	2	2	0	0	1	2	1		0	0	0	0	1	3	1	1	2	2	1	2	1	0	0	0	0	0	0	0	0	127	1237198	1.237198
	2	3	0	1	1	2	1		0	0	0	0	0	3	1	0	2	2	1	2	1	0	0	0	0	0	0	0	0	429	803869	.803869
	2	7	0	1	1	2	1		0	0		0	1	3	1	0	2	2	1	2	1	0	0	0	0	0	0	0	0	363	429820	.42982
	2	1	1	1	1	2	1	2	0	0	1	0	1	2	1	0	2	2	1	2	1	0	0	0	0	0	0	0	0	662	703522	.703522
	2	1	0	1	1	3	1		0	0		0	0	5	1	1	2	2	1	2	1	0	0	0	0	0	0	0	0	76	645997	.645997
	2	2	0	1	1	3	1		1	0	0	0	0	3	1	0	2	2	4	2	1	0	0	0	0	0	0	0	1	278	327429	.327429
	2	0	0	1	2	3	1	2	0	0	1	0	0	4	1	0	2	2	1	2	1	0	0	0	0	0	0	0	0	369	460077	.460077
	2	3	0	0	0	2	1	2	1	0	0	0	1	3	1	1	2	2	1	2	1	0	0	0	0	0	0	0	1	511	1218938	1.218938
	2	4	0	1	1	2	1		1	0		0	0	3	0	0	2	2	1	2	1	0	0	0	0	0	0	1	1	31	597622	.597622
	2	4	0	1	2	2	1	2	0	0	0	0	1	3	0	0	2	2	1	2	1	0	0	0	0	0	0	0	0	349	1079769	1.079769
	2	4	0	1	1	3	1	2	0	1		0	1	4	1	1	2	2	1	2	1	0	0	0	0	0	0	0	0	457	934814	.934814
	2	5	1	1	2	2	1		1	0	0	0	1	3	0	0	2	2	1	2	1	0	0	0	0	0	0	0	1	496	1125169	1.125169
	2	5	0	1	2	2	1	3	0	0		0	0	3	0	0	2	2	1	2	1	0	0	0	0	0	0	0	0	256	1140826	1.140826
	2	6	0	1	1	2	1	2	0	0	0	0	1	2	1	1	2	2	3	2	1	0	0	0	0	0	0	0	0	350	1107924	1.107924
	2	7	0	1	2	3	1	2	0	0		0	1	3	1	0	2	2	1	2	1	0	0	0	0	0	0	0	0	532	552507	.552507
	2	1	0	1	2	2	1		1	0		0	1	3	1	1	2	2	1	2	1	1	1	0	0	1	0	0	1	246	1012724	1.012724
	2	2	0	1	2	2	1	1	0	1		0	1	2	1	0	2	2	1	2	1	1	1	0	0	1	0	0	0	484	1351049	1.351049
	2	0	1	1	1	2	1		0	0		0	0	3	1	0	2	2	1	2	1	1	1	0	0	0	0	0	0	346	1072861	1.072861
	2	5	0	1	1	2	1		0	1		0	0	3	0	0	2	2	1	2	1	1	1	0	0	0	0	0	0	499	1559462	1.559462
	2	6	0	1	2	2	1		1	1	0	0	1	2	1	0	2	2	1	2	1	1	1	0	0	0	0	0	1	471	1160788	1.160788
	2	1	1	1	2	2	1	2	1	0	1	0	1	2	1	0	2	2	1	2	1	1	1	0	0	1	0	0	1	326	1024188	1.024188
	2	1	0	1	2	2	1	2	1	0	0	0	0	2	1	1	2	2	1	2	1	1	1	0	0	0	1	0	0	480	1150460	1.15046
	2	1	0	1	1	3	1		1	0		0	0	3	1	0	2	2	1	2	1	1	1	0	0	0	0	0	1	259	1589683	1.589683
	2	1	0	1	2	3	1	2	0	0	0	0	0	4	1	1	2	2	1	2	1	1	1	0	0	0	0	0	0	313	1119760	1.11976
	2	2	0	1	2	2	1	3	0	0	0	0	1	2	1	1	2	2	1	2	1	1	1	0	0	1	0	0	0	407	874648	.874648
	2	0	0	1	1	2	1	2	0	1	1	0	1	2	1	0	2	2	1	2	1	1	1	0	0	1	0	0	0	582	1398434	1.398434
	2	0	0	1	0	2	1	2	0	0	0	0	1	2	1	1	2	2	1	2	1	1	1	0	0	0	0	0	0	235	1516284	1.516284
	2	4	1	1	1	2	1	2	0	0	0	0	0	3	1	0	2	2	1	2	1	1	1	0	0	0	0	0	0	342	1088336	1.088336
	2	4	0	0	1	3	1		1	1	0	0	1	2	1	0	2	2	1	2	1	1	1	0	0	1	0	0	1	383	808994	.808994
	2	5	0	1	1	2	1		1	0	0	0	1	2	0	0	2	2	1	2	1	1	1	0	0	0	0	0	1	601	1057050	1.05705
	2	6	0	1	2	2	1		0	0		0	1	2	1	0	2	2	1	2	1	1	1	0	0	0	0	0	0	601	1057050	1.05705
	2	7	1	1	1	2	1	2	1	0	0	0	1	2	1	0	2	2	1	2	1	1	1	0	0	1	0	0	1	634	636642	.636642
	2	7	1	1	1	1	1	3	0	0		0	1	1	1	0	2	2	1	2	1	1	1	0	0	1	0	0	0	660	636302	.636302
	2	7	0	1	1	3	1	2	0	0		0	0	4	1	0	2	2	1	2	1	1	1	0	0	0	0	0	0	425	791348	.791348
	2	2	1	1	2	2	1		0	0	0	0	1	3	1	0	2	2	1	2	1	1	2	0	0	0	0	0	0	576	1132598	1.132598
	2	2	0	1	2	3	1	2	0	0	0	0	1	4	0	0	2	2	1	2	1	1	2	0	0	0	0	0	0	67	634191	.634191
	2	5	0	1	2	2	1	3	1	0	0	0	1	2	1	0	2	2	1	2	1	1	2	0	0	1	0	0	1	546	1150610	1.15061
	2	6	0	1	2	2	1		0	0		0	0	2	0	0	2	2	1	2	1	1	2	0	0	1	0	0	0	547	1132328	1.132328
	2	1	0	1	2	2	1	2	0	0	1	0	0	2	1	0	2	2	1	2	1	1	2	0	0	0	0	0	0	601	1057050	1.05705
	2	2	0	1	1	2	1		0	0		0	0	3	1	1	2	2	1	2	1	1	2	0	0	0	0	0	0	29	591442	.591442
	2	5	0	1	1	2	1		0	0	0	0	1	3	1	1	2	2	1	2	1	1	2	0	0	0	0	0	0	31	597622	.597622
	2	5	0	1	1	2	1		1	0		0	1	2	0	0	2	2	1	2	1	1	2	0	0	0	0	0	1	34	854053	.854053
	2	7	0	1	2	2	1	1	1	0	0	0	1	1	1	1	2	2	1	2	1	1	2	0	0	1	0	0	1	144	1600963	1.600963
	2	1	0	1	2	2	1		0	0		0	1	2	1	1	2	2	1	2	1	1	3	0	0	0	0	0	0	151	1592950	1.59295
	2	2	1	1	1	3	1	3	1	0	0	0	1	3	1	1	2	2	1	2	1	1	3	0	0	0	0	0	1	656	722618	.722618
	2	2	0	1	2	2	1	2	0	0	0	0	1	2	1	0	2	2	1	2	1	1	3	0	0	0	0	0	0	519	1267672	1.267672
	2	0	0	1	2	2	1		1	0	1	0	1	2	1	1	2	2	1	2	1	1	3	0	0	1	0	0	1	521	1296649	1.296649
	2	1	1	1	1	2	1	3	1	0		0	1	3	1	0	2	2	1	2	1	1	3	0	0	1	0	0	1	548	1139499	1.139499
	2	1	0	1	2	3	1		0	0	1	0	1	3	0	0	2	2	1	2	1	1	3	0	0	0	0	0	0	560	999438	.999438
	2	0	0	1	2	2	1	3	1	1	0	0	1	2	1	1	2	2	1	2	1	1	3	0	0	1	0	0	1	568	1157451	1.157451
	2	5	0	1	2	2	1	2	1	0		0	1	3	1	0	2	2	4	2	1	1	3	0	0	0	0	0	1	311	1071551	1.071551
	2	7	0	1	1	2	1	3	0	0		0	0	2	1	0	2	2	1	2	1	1	3	0	0	0	0	0	0	29	591442	.591442
	2	5	0	1	2	2	1		1	1	0	0	1	2	1	1	2	2	1	2	1	1	4	1	0	1	0	0	1	493	1158192	1.158192
	2	1	0	1	2	2	1	2	1	0		0	1	2	1	0	2	2	1	2	1	1	4	1	0	0	0	0	1	399	731675	.731675
	2	1	0	0	2	1	1	2	1	0	0	0	1	1	1	0	2	2	1	2	1	1	4	1	0	1	0	0	1	412	726366	.726366
	2	1	0	1	2	2	1		1	1	1	0	1	2	1	1	2	2	1	2	1	1	4	1	0	0	0	0	1	511	1218938	1.218938
	2	2	0	1	1	1	1		0	0	0	0	1	1	1	0	2	2	1	2	1	1	4	1	0	1	0	0	0	537	501030	.50103
	2	2	0	1	2	2	1		0	0	1	0	1	3	0	0	2	2	1	2	1	1	4	1	0	0	0	0	0	580	1207202	1.207202
	2	4	0	1	1	2	1	2	1	0		0	1	2	0	0	2	2	1	2	1	1	4	1	0	0	0	0	1	631	737247	.737247
	2	5	1	1	1	2	1	3	1	0	0	0	1	2	1	0	2	2	1	2	1	1	4	1	0	0	0	0	1	262	1745771	1.745771
	2	6	0	1	2	3	1		1	1	1	0	1	3	1	0	2	2	1	2	1	1	4	1	0	0	0	0	1	340	1004092	1.004092
	2	7	1	1	2	1	1		0	0	0	0	1	1	1	0	2	2	1	2	1	1	4	1	0	1	0	0	0	408	917131	.917131
	2	7	0	1	1	2	1		0	0		0	1	2	1	0	2	2	1	2	1	1	4	1	0	0	0	0	0	499	1559462	1.559462
	2	7	0	1	1	2	1		0	0	1	0	1	2	1	1	2	2	1	2	1	1	4	1	0	0	0	0	0	593	1011222	1.011222
	2	7	0	1	2	3	1		0	1		0	1	4	1	1	2	2	5	2	1	1	4	1	0	0	0	0	0	69	760819	.760819
	2	1	0	1	1	1	1	2	0	1		0	1	1	0	0	2	2	1	2	1	1	5	1	0	1	0	0	0	548	1139499	1.139499
	2	1	0	1	1	2	1	2	0	1	0	0	1	2	1	0	2	2	1	2	1	1	5	1	0	0	0	0	0	559	1148231	1.148231
	2	2	1	1	2	2	1	2	1	0	1	0	1	2	1	0	2	2	1	2	1	1	5	1	0	0	0	0	1	145	1613607	1.613607
	2	0	0	0	2	2	1		1	0	1	0	1	2	1	1	2	2	1	2	1	1	6	1	0	0	0	0	1	313	1119760	1.11976
	2	0	1	1	2	2	1		0	1	1	0	0	3	1	1	2	2	1	2	1	1	7	1	0	0	0	0	0	424	791287	.791287
	2	5	0	1	3	2	1	2	1	1	0	0	1	3	1	0	2	2	1	2	1	1	7	1	0	0	1	0	1	285	677243	.677243
	2	7	1	0	2	1	1		1	0		0	1	1	0	0	2	2	1	2	1	1	7	1	0	1	0	0	1	241	1516191	1.516191
	2	2	0	1	1	2	1		0	0	0	1	1	2	1	0	2	2	1	2	1	1	1	0	0	1	0	0	0	554	1081758	1.081758
	2	7	0	1	2	1	1		0	0	0	1	1	1	0	0	2	2	1	2	1	1	1	0	0	1	0	0	0	569	1140659	1.140659
	2	7	0	0	1	2	1	2	0	0		0	1	3	1	0	2	3	1	2	1	1	1	0	0	0	0	0	0	664	663740	.66374
	2	5	0	1	1	2	1		1	0	0	0	0	3	1	0	2	3	1	2	1	1	2	0	0	0	0	0	1	544	503400	.5034
	2	1	0	1	1	3	1		0	0	1	0	0	4	1	1	2	3	3	2	1	1	7	1	0	0	0	0	0	262	1745771	1.745771
	2	2	0	1	2	1	1	3	0	0	0	0	1	1	1	1	2	1	1	3	1	1	1	0	0	1	0	0	0	348	986374	.986374
	2	2	0	1	1	2	1		0	0	0	0	0	3	1	1	2	2	1	3	1	1	3	0	0	0	0	0	0	400	866666	.866666
	2	0	0	1	2	1	1	2	1	0	0	0	0	1	0	0	2	1	1	4	1	0	0	0	0	1	0	0	1	52	766607	.766607
	2	0	0	1	1	1	1	2	0	0	0	0	1	1	1	0	2	1	1	4	1	0	0	0	0	1	0	0	0	132	1592879	1.592879
	2	4	0	1	2	2	1	2	1	1	0	0	1	2	1	0	2	1	1	4	1	1	1	0	0	1	0	0	1	201	2429921	2.429921
	2	1	0	1	2	2	1		0	1		0	1	1	1	0	2	1	1	4	1	1	1	0	0	1	0	0	0	329	1055746	1.055746
	2	2	1	1	1	1	1	1	0	0	0	0	1	1	1	0	2	1	1	4	1	1	1	0	0	0	0	0	0	354	1125688	1.125688
	2	6	0	1	2	1	1		1	0	0	0	1	1	1	1	2	1	1	4	1	1	2	0	0	0	0	0	1	431	814652	.814652
	2	4	0	1	1	2	1	1	1	0	1	0	0	2	1	1	2	1	5	4	1	1	3	0	0	1	0	0	1	496	1125169	1.125169
	2	4	0	1	1	2	1		1	0		0	1	2	1	0	2	1	1	4	1	1	4	1	0	0	0	0	1	17	389788	.389788
	2	4	0	1	2	1	1	2	0	0	0	0	1	1	0	0	2	1	1	4	1	1	4	1	0	1	0	0	0	60	702063	.702063
	2	1	0	1	2	2	1		1	0	0	0	1	1	1	0	2	2	1	4	1	0	0	0	0	1	0	0	1	60	702063	.702063
	2	4	0	1	2	2	1	2	0	0	0	0	1	3	1	0	2	2	1	4	1	1	1	0	0	1	0	0	0	149	1558409	1.558409
	2	1	0	1	2	2	1	3	0	0	0	0	1	2	1	0	2	2	1	4	1	1	1	0	0	0	0	0	0	105	981505	.981505
	2	1	0	1	2	2	1		0	1		0	0	3	1	0	2	2	1	4	1	1	1	0	0	0	0	0	0	201	2429921	2.429921
	2	2	0	1	3	2	1		0	1		0	0	3	1	1	2	2	1	4	1	1	1	0	0	0	0	0	0	306	1081184	1.081184
	2	0	0	1	1	2	1		0	0	0	0	1	3	1	0	2	2	1	4	1	1	1	0	0	0	0	0	0	365	457975	.457975
	2	0	0	1	1	2	1	2	1	0		0	1	3	1	0	2	2	1	4	1	1	1	0	0	0	0	0	1	482	1437347	1.437347
	2	3	0	0	1	2	1	1	1	0	0	0	1	2	1	0	2	2	1	4	1	1	2	0	0	0	0	0	1	1	156207	.156207
	2	4	0	0	2	2	1		1	1	0	0	1	2	1	0	2	2	1	4	1	1	2	0	0	0	0	0	1	461	941568	.941568
	2	1	0	1	1	2	1		0	0		0	1	2	1	0	2	2	1	4	1	1	2	0	0	0	0	0	0	473	1267204	1.267204
	2	4	0	1	1	1	1		0	1	0	0	1	1	1	1	2	2	1	4	1	1	2	0	0	1	0	0	0	513	1350504	1.350504
	2	6	0	1	2	2	1	3	1	0	0	0	1	2	1	0	2	2	1	4	1	1	2	0	0	0	0	0	1	630	651002	.651002
	2	7	0	1	1	3	1		0	1		0	0	4	1	1	2	2	1	4	1	1	2	0	0	0	0	0	0	138	1530438	1.530438
	2	0	0	1	2	2	1		0	0		0	0	2	1	0	2	2	1	4	1	1	3	0	0	0	0	0	0	141	1557601	1.557601
	2	3	0	1	2	2	1		1	0	1	0	1	2	1	0	2	2	1	4	1	1	3	0	0	0	0	0	1	174	1176988	1.176988
	2	4	0	1	2	2	1		1	0	0	0	0	3	1	0	2	2	1	4	1	1	3	0	0	0	0	0	1	237	1550050	1.55005
	2	6	1	1	1	2	1		0	0		0	1	2	1	0	2	2	1	4	1	1	3	0	0	1	0	0	0	269	1669208	1.669208
	2	6	0	1	2	2	1		1	1	0	0	1	2	1	1	2	2	1	4	1	1	3	0	0	0	0	0	1	276	346194	.346194
	2	7	0	1	2	2	1	1	1	0	0	0	0	2	1	1	2	2	1	4	1	1	3	0	0	0	0	0	1	299	896082	.896082
	2	2	0	1	2	3	1	2	1	0		0	1	4	1	1	2	2	1	4	1	1	4	1	0	0	0	0	1	635	682876	.682876
	2	6	0	1	2	2	1		1	1		0	1	2	1	0	2	2	1	4	1	1	4	1	0	1	0	1	0	176	1436982	1.436982
	2	2	0	1	2	2	1	2	0	0	0	0	1	3	1	0	2	2	1	4	1	1	5	1	0	0	0	0	0	348	986374	.986374
	2	5	0	1	2	2	1	2	1	1		0	1	2	1	0	2	2	1	4	1	1	5	1	0	0	0	0	1	19	346241	.346241
	2	4	0	1	0	3	1	2	0	0	0	0	1	4	0	0	2	2	1	6	1	0	0	0	0	0	0	0	0	96	1026505	1.026505
	2	0	1	1	0	2	1		0	1		0	0	2	1	0	2	1	1	1	0	1	1	0	0	0	0	0	0	161	1606767	1.606767
	2	6	0	1	2	1	1		0	0	0	0	1	1	1	1	2	1	1	1	0	1	2	0	0	1	0	0	0	186	1384897	1.384897
	2	2	1	1	1	1	1		0	0	0	0	1	1	1	1	2	1	1	1	0	1	4	1	0	1	0	0	0	371	498208	.498208
	2	6	0	1	2	2	1	2	1	0		0	0	2	1	1	2	1	1	1	0	1	4	1	0	1	1	0	1	387	898007	.898007
	2	2	0	1	1	2	1	2	0	0	0	0	1	2	1	1	2	2	1	1	0	0	0	0	0	0	0	0	0	389	642229	.642229
	2	4	0	1	0	2	1		0	0	1	0	1	3	1	0	2	2	1	1	0	0	0	0	0	0	0	0	0	490	1294859	1.294859
	2	5	0	1	0	2	1		1	1		0	1	2	1	1	2	2	1	1	0	0	0	0	0	0	0	0	1	552	1166958	1.166958
	2	7	0	1	1	3	1	2	0	0	0	0	1	4	1	0	2	2	1	1	0	0	0	0	0	0	0	0	0	637	651132	.651132
	2	7	0	1	1	2	1		0	0	0	0	1	3	1	1	2	2	1	1	0	0	0	0	0	1	0	0	0	508	1374598	1.374598
	2	7	0	1	1	2	1	2	0	1	0	0	1	3	1	0	2	2	1	1	0	0	0	0	0	0	0	0	0	516	1416349	1.416349
	2	2	0	1	1	3	1		0	0		0	0	5	1	1	2	2	1	1	0	0	0	0	0	0	0	0	0	237	1550050	1.55005
	2	3	0	1	0	2	1		0	0	0	0	1	2	1	0	2	2	1	1	0	0	0	0	0	0	0	0	0	356	1055737	1.055737
	2	3	0	1	1	3	1		1	0		0	0	5	1	1	2	2	1	1	0	0	0	0	0	0	0	0	1	184	1396248	1.396248
	2	4	0	1	0	2	1	1	0	0		0	1	3	1	0	2	2	1	1	0	0	0	0	0	1	0	0	0	288	788543	.788543
	2	4	0	1	1	2	1	2	0	1	1	0	1	3	1	0	2	2	1	1	0	0	0	0	0	0	0	0	0	56	604068	.604068
	2	4	0	1	1	2	1	2	0	0	0	0	1	2	1	1	2	2	1	1	0	0	0	0	0	1	0	0	0	534	504969	.504969
	2	4	0	1	1	2	1	2	0	0	0	0	1	3	1	0	2	2	1	1	0	0	0	0	0	0	0	0	0	295	813238	.813238
	2	6	0	1	0	2	1	1	0	0		0	1	2	1	0	2	2	1	1	0	0	0	0	0	0	0	0	0	562	982797	.982797
	2	2	1	0	2	2	1	2	1	0		0	1	3	1	1	2	2	1	1	0	1	1	0	0	0	0	0	1	102	1024978	1.024978
	2	1	0	1	1	2	1		1	0	0	0	1	3	1	0	2	2	1	1	0	1	1	0	0	0	0	0	1	333	984619	.984619
	2	2	0	1	1	2	1		0	0	0	0	1	3	1	0	2	2	1	1	0	1	1	0	0	1	0	0	0	6	99706	.099706
	2	0	0	1	0	2	1	2	0	0		0	1	3	1	0	2	2	1	1	0	1	1	0	0	0	0	0	0	196	2039673	2.039673
	2	3	0	1	2	2	1	3	1	0		0	1	3	1	0	2	2	1	1	0	1	1	0	0	0	0	0	1	238	1762588	1.762588
	2	5	0	1	1	2	1	2	1	0	0	0	1	3	1	1	2	2	1	1	0	1	1	0	0	0	0	0	1	278	327429	.327429
	2	6	0	1	1	3	1	2	0	1	0	0	1	4	1	1	2	2	1	1	0	1	1	0	0	0	0	0	0	519	1267672	1.267672
	2	7	0	1	2	2	1	1	0	1	1	0	0	2	1	0	2	2	1	1	0	1	1	0	0	0	0	0	0	594	1132660	1.13266
	2	2	0	1	2	3	1	1	0	1		0	1	3	1	0	2	2	1	1	0	1	2	0	0	0	0	0	0	637	651132	.651132
	2	5	0	1	0	2	1	3	0	1	0	0	0	3	1	0	2	2	1	1	0	1	2	0	0	0	0	0	0	517	1287810	1.28781
	2	6	0	1	1	2	1	2	0	1	0	0	0	2	1	0	2	2	1	1	0	1	2	0	0	1	0	0	0	157	1557460	1.55746
	2	7	0	1	1	2	1		0	0	0	0	1	3	1	0	2	2	1	1	0	1	2	0	0	1	0	0	0	214	2364821	2.364821
	2	1	0	1	1	2	1		1	0	0	0	1	2	1	0	2	2	1	1	0	1	2	0	0	0	0	0	1	540	411923	.411923
	2	2	0	1	1	3	1		0	1	0	0	0	5	1	1	2	2	1	1	0	1	2	0	0	0	0	0	0	171	1242387	1.242387
	2	5	1	1	0	2	1		0	0		0	1	2	1	0	2	2	1	1	0	1	2	0	0	1	0	0	0	132	1592879	1.592879
	2	6	0	1	0	3	1		0	0	0	0	0	4	1	0	2	2	1	1	0	1	2	0	0	0	0	0	0	241	1516191	1.516191
	2	7	0	0	1	3	1	1	0	0		0	0	4	1	1	2	2	1	1	0	1	2	0	0	0	0	0	0	384	810455	.810455
	2	2	0	1	1	2	1		0	0		0	1	2	1	0	2	2	1	1	0	1	3	0	0	1	0	0	0	498	667885	.667885
	2	4	0	1	2	3	1	2	0	1	1	0	0	4	1	1	2	2	1	1	0	1	3	0	0	0	0	0	0	577	1068655	1.068655
	2	6	0	1	2	2	1	2	1	1		0	1	3	1	0	2	2	1	1	0	1	3	0	0	0	0	0	1	661	709852	.709852
	2	2	0	1	2	2	1	1	1	0	1	0	1	2	1	0	2	2	1	1	0	1	3	0	0	0	1	0	0	85	799146	.799146
	2	2	0	0	1	3	1		1	0	0	0	1	4	1	1	2	2	1	1	0	1	3	0	0	0	0	0	1	133	1630730	1.63073
	2	4	1	1	1	2	1	1	1	0	0	0	1	2	1	0	2	2	1	1	0	1	3	0	0	0	0	0	1	218	2502913	2.502913
	2	4	0	1	1	2	1		0	1	0	0	1	2	1	0	2	2	1	1	0	1	3	0	0	0	0	0	0	263	1703287	1.703287
	2	1	0	1	1	2	1		0	0		0	1	2	1	0	2	2	1	1	0	1	4	1	0	1	0	0	0	366	464972	.464972
	2	2	1	1	2	1	1		0	0		0	1	1	1	1	2	2	1	1	0	1	4	1	0	0	0	0	0	411	791127	.791127
	2	4	0	1	2	3	1		1	1		0	1	4	1	1	2	2	1	1	0	1	4	1	0	0	0	0	1	557	1167382	1.167382
	2	4	0	1	2	2	1	1	1	1		0	1	2	1	0	2	2	1	1	0	1	4	1	0	0	0	0	1	558	998846	.998846
	2	5	0	1	2	2	1		1	1		0	1	2	1	0	2	2	1	1	0	1	4	1	0	0	0	0	1	601	1057050	1.05705
	2	4	0	1	1	2	1	2	0	0		0	1	2	1	1	2	2	1	1	0	1	5	1	0	1	0	0	0	621	397545	.397545
	2	5	0	1	1	2	1	3	1	1		0	1	3	1	0	2	2	1	1	0	1	8	1	1	0	0	0	1	621	397545	.397545
	2	6	0	1	1	2	1	2	0	1	1	0	1	3	1	0	2	2	1	1	0	1	9	1	1	0	0	0	0	241	1516191	1.516191
	2	4	0	1	0	3	1		0	0		0	1	4	1	0	2	3	1	1	0	0	0	0	0	0	0	0	0	661	709852	.709852
	2	7	0	1	1	3	1	2	0	0	0	0	0	4	1	1	2	3	1	1	0	1	1	0	0	0	0	0	0	37	571749	.571749
	2	0	0	1	1	2	1		0	0	0	0	1	2	1	1	2	3	3	1	0	1	2	0	0	0	0	0	0	49	627098	.627098
	2	4	0	1	0	3	1		0	0		0	0	3	1	0	2	3	1	1	0	1	2	0	0	0	0	0	0	68	746252	.746252
	2	4	0	1	0	3	1	1	1	0	0	0	0	4	0	1	2	3	5	1	0	1	4	1	0	0	0	0	1	123	1603413	1.603413
	2	6	0	1	2	3	1		0	1	1	0	0	4	1	1	2	3	1	1	0	1	7	1	0	0	0	0	0	165	1661205	1.661205
	2	7	0	1	2	2	1		0	0	0	0	1	2	1	1	2	1	1	2	0	0	0	0	0	1	0	0	0	196	2039673	2.039673
	2	2	0	1	1	1	1		1	0		0	1	1	0	1	2	1	1	2	0	1	1	0	0	0	0	0	1	219	1731327	1.731327
	2	5	0	1	1	2	1	1	1	0	1	0	1	2	1	0	2	1	1	2	0	1	1	0	0	0	0	0	1	234	1200318	1.200318
	2	7	1	1	1	1	1	3	0	0	1	0	1	1	1	0	2	1	1	2	0	1	1	0	0	1	0	0	0	241	1516191	1.516191
	2	4	0	1	2	1	1	2	0	0		0	1	1	1	0	2	1	1	2	0	1	3	0	0	1	0	0	0	384	810455	.810455
	2	5	0	1	1	1	1		1	0	0	0	1	1	1	0	2	1	1	2	0	1	5	1	0	0	0	0	1	391	1062420	1.06242
	2	3	0	1	2	1	1		0	0	1	0	1	1	1	0	2	1	1	2	0	1	5	1	0	1	0	0	0	409	931869	.931869
	2	2	1	1	1	1	1	2	0	1		1	1	1	1	0	2	1	1	2	0	0	0	0	0	1	0	0	0	482	1437347	1.437347
	2	6	0	1	1	1	1	1	1	0		1	0	1	1	0	2	1	1	2	0	1	3	0	0	0	0	0	1	582	1398434	1.398434
	2	2	1	1	0	2	1	2	0	0	0	0	1	3	1	0	2	2	1	2	0	0	0	0	0	0	0	0	0	48	922939	.922939
	2	2	0	1	0	2	1		0	0		0	1	2	1	0	2	2	1	2	0	0	0	0	0	0	0	0	0	89	868584	.868584
	2	5	0	1	2	2	1		1	0	0	0	1	3	1	0	2	2	1	2	0	0	0	0	0	0	0	0	1	224	1449553	1.449553
	2	7	0	1	1	2	1	2	0	0	0	0	0	3	0	0	2	2	1	2	0	0	0	0	0	0	0	0	0	241	1516191	1.516191
	2	2	0	1	1	2	1	2	0	0	0	0	1	3	0	0	2	2	1	2	0	0	0	0	0	0	0	0	0	272	332985	.332985
	2	4	0	1	1	2	1	1	0	0	0	0	1	2	1	0	2	2	1	2	0	0	0	0	0	1	0	0	0	358	461046	.461046
	2	6	1	1	2	2	1		1	1	1	0	1	2	1	1	2	2	1	2	0	0	0	0	0	1	0	0	1	384	810455	.810455
	2	6	0	1	2	2	1	2	0	1	1	0	1	3	1	0	2	2	1	2	0	0	0	0	0	0	0	0	0	520	1304506	1.304506
	2	6	0	1	0	2	1		0	1	1	0	1	3	1	0	2	2	1	2	0	0	0	0	0	0	0	0	0	633	651119	.651119
	2	6	0	1	2	2	1	2	1	0	0	0	1	2	1	0	2	2	1	2	0	0	0	0	0	0	0	0	1	38	561545	.561545
	2	7	0	1	0	2	1		0	0		0	1	3	1	0	2	2	1	2	0	0	0	0	0	0	0	0	0	98	890855	.890855
	2	7	0	1	1	2	1		0	0		0	1	3	1	0	2	2	1	2	0	0	0	0	0	0	0	0	0	115	1515239	1.515239
	2	4	1	1	2	2	1	1	1	0		0	0	3	1	0	2	2	1	2	0	1	1	0	0	0	0	0	1	144	1600963	1.600963
	2	1	0	1	1	2	1	3	1	0	1	0	1	2	1	0	2	2	1	2	0	1	1	0	0	1	0	0	1	150	1570358	1.570358
	2	1	0	1	1	2	1	1	0	0		0	1	2	1	0	2	2	1	2	0	1	1	0	0	0	0	0	0	155	1557244	1.557244
	2	0	1	1	0	2	1		0	0	0	0	1	3	1	0	2	2	1	2	0	1	1	0	0	1	0	0	0	196	2039673	2.039673
	2	0	0	1	0	3	1		0	0		0	0	4	1	1	2	2	1	2	0	1	1	0	0	0	0	0	0	346	1072861	1.072861
	2	4	1	1	1	3	1	2	0	1	0	0	1	2	1	1	2	2	1	2	0	1	1	0	0	1	0	0	0	424	791287	.791287
	2	6	1	1	0	2	1	2	1	1	0	0	1	2	1	1	2	2	1	2	0	1	1	0	0	0	0	0	1	467	1358458	1.358458
	2	7	1	1	1	3	1	2	1	0	0	0	0	3	1	0	2	2	1	2	0	1	1	0	0	0	0	0	1	589	1169739	1.169739
	2	7	0	1	2	3	1		1	0	0	0	0	3	1	0	2	2	1	2	0	1	1	0	0	0	1	0	0	594	1132660	1.13266
	2	7	0	1	1	2	1	2	0	0		0	1	3	1	0	2	2	1	2	0	1	1	0	0	0	0	0	0	671	711006	.711006
	2	6	1	1	1	2	1	2	1	0	0	0	0	3	1	0	2	2	1	2	0	1	2	0	0	0	0	0	1	82	812876	.812876
	2	2	1	1	1	2	1		0	0	0	0	1	1	1	0	2	2	1	2	0	1	2	0	0	1	0	0	0	459	963893	.963893
	2	2	0	1	2	2	1	2	0	0	0	0	1	2	1	0	2	2	1	2	0	1	2	0	0	0	0	0	0	5	131153	.131153
	2	3	0	1	1	3	1	3	0	1	0	0	1	4	1	1	2	2	1	2	0	1	2	0	0	0	0	0	0	34	854053	.854053
	2	4	0	1	3	3	1		0	1	1	0	0	7	1	1	2	2	1	2	0	1	2	0	0	0	0	0	0	51	762886	.762886
	2	5	0	1	0	2	1		0	0	0	0	1	3	1	0	2	2	1	2	0	1	2	0	0	0	0	0	0	58	702023	.702023
	2	1	0	1	2	2	1		0	0	1	0	0	3	1	0	2	2	1	2	0	1	3	0	0	0	0	0	0	90	735913	.735913
	2	2	0	1	2	1	1		0	0	1	0	1	1	1	1	2	2	1	2	0	1	3	0	0	1	0	0	0	123	1603413	1.603413
	2	6	0	1	2	3	1		0	0	0	0	1	3	1	0	2	2	1	2	0	1	3	0	0	0	0	0	0	168	1334244	1.334244
	2	6	1	1	1	3	1	2	0	0		0	0	4	1	1	2	2	1	2	0	1	3	0	0	0	0	0	0	184	1396248	1.396248
	2	4	1	1	0	2	1	1	1	0	1	0	0	2	1	0	2	2	1	2	0	1	4	1	0	0	0	0	1	201	2429921	2.429921
	2	4	0	1	2	2	1		0	0		0	1	2	1	0	2	2	1	2	0	1	4	1	0	0	0	0	0	232	1116086	1.116086
	2	4	0	1	1	1	1	2	0	0		0	1	1	1	0	2	2	3	2	0	1	4	1	0	1	0	0	0	244	1604342	1.604342
	2	6	0	1	1	2	1	2	1	0	0	0	1	1	1	0	2	2	1	2	0	1	5	1	0	1	0	0	1	255	1591453	1.591453
	2	0	0	1	2	2	1	2	1	0	1	0	0	2	1	0	2	2	1	2	0	1	5	1	0	0	0	0	1	389	642229	.642229
	2	2	0	1	2	1	1	2	0	0		0	1	1	1	1	2	2	1	2	0	1	6	1	0	1	0	0	0	394	896140	.89614
	2	4	0	1	0	3	1	1	1	0	0	1	0	7	1	1	2	2	1	2	0	0	0	0	0	0	0	0	1	410	784713	.784713
	2	7	1	1	2	2	1		1	0		1	0	2	0	1	2	2	1	2	0	1	3	0	0	0	0	0	1	447	797636	.797636
	2	2	1	1	2	2	1		1	0	0	1	0	2	1	1	2	2	1	2	0	1	5	1	0	1	0	0	1	467	1358458	1.358458
	2	1	0	1	1	3	1		0	1	1	0	0	5	1	1	2	3	1	2	0	0	0	0	0	0	0	0	0	513	1350504	1.350504
	2	2	0	1	0	3	1		0	0		0	0	4	1	0	2	3	1	2	0	1	2	0	0	0	0	0	0	586	1152169	1.152169
	2	4	0	1	2	2	1		1	0	1	0	1	2	1	0	2	3	1	2	0	1	4	1	0	0	0	0	1	639	672662	.672662
	2	0	0	1	0	1	1		1	0	0	0	1	1	1	0	2	2	1	3	0	0	0	0	0	1	0	0	1	642	683716	.683716
	2	3	0	0	2	1	1	2	0	0		0	1	1	1	0	2	1	1	4	0	0	0	0	0	1	0	0	0	27	726472	.726472
	2	2	0	1	2	1	1	2	0	0	0	0	1	1	1	1	2	1	1	4	0	1	1	0	0	0	0	0	0	54	625050	.62505
	2	7	0	1	1	2	1	2	0	0	0	0	0	2	1	1	2	2	1	4	0	0	0	0	0	1	0	0	0	158	1596314	1.596314
	2	1	0	1	1	3	1	3	1	1	1	0	0	4	1	1	2	2	1	4	0	1	3	0	0	0	0	0	1	230	1591939	1.591939
	2	7	0	1	2	2	1	2	0	0	0	0	1	2	1	0	2	2	1	4	0	1	4	1	0	0	0	0	0	382	659415	.659415
	2	2	0	0	1	2	1		1	0		0	1	2	1	0	2	2	1	4	0	1	5	1	0	0	0	0	1	392	636470	.63647
	2	3	0	1	0	2	1	2	0	0	0	0	1	3	1	0	2	3	1	4	0	1	1	0	0	0	0	0	0	416	796849	.796849
	2	6	0	1	1	2	1		0	0	1	0	1	3	1	0	2	3	1	4	0	1	4	1	0	0	0	0	0	608	209646	.209646
	2	6	0	1	0	3	1	2	0	1	0	0	0	5	0	1	2	3	1	5	0	0	0	0	0	0	0	0	0	644	582360	.58236
	2	4	0	1	2	1	1		0	0	0	0	1	1	1	0	3	1	1	1	3	1	2	0	0	0	0	0	0	2	141953	.141953
	2	4	0	1	3	1	1	2	0	0	0	0	1	1	1	0	3	1	1	1	3	1	4	1	0	1	0	0	0	7	91325	.091325
	3	4	0	1	1	2	1		0	0	1	0	1	3	1	1	3	2	1	1	3	0	0	0	0	0	0	0	0	62	744165	.744165
	3	5	1	1	3	1	1	2	0	0		0	1	1	1	0	3	2	1	1	3	1	3	0	0	1	0	0	0	104	994200	.9942
	3	4	0	1	2	1	1		0	0	1	0	1	1	0	1	3	1	1	2	3	1	4	1	0	1	0	0	0	104	994200	.9942
	2	0	0	1	2	1	1		1	0	0	0	1	1	1	1	3	1	1	2	3	1	5	1	0	0	1	0	0	111	1820597	1.820597
	3	2	0	1	2	3	1	2	1	1		0	1	4	1	1	3	2	1	2	3	1	2	0	0	0	0	0	1	125	1505900	1.5059
	3	1	0	1	2	1	1		1	0	0	0	1	1	1	0	3	2	1	2	3	1	4	1	0	1	0	0	1	130	1626765	1.626765
	2	4	0	0	3	1	1	2	1	1		0	1	1	1	0	3	2	1	2	3	1	4	1	0	1	0	0	1	141	1557601	1.557601
	3	7	0	1	2	2	1		0	1	0	0	1	2	1	0	3	2	3	2	3	1	5	1	0	0	0	0	0	173	1246475	1.246475
	3	0	0	1	3	2	1		1	0		1	1	2	1	1	3	2	1	2	3	1	2	0	0	0	0	0	1	188	1418561	1.418561
	2	4	0	1	1	2	1		0	0		1	1	3	0	1	3	2	1	2	3	1	2	0	0	0	0	0	0	201	2429921	2.429921
	3	7	1	1	2	1	1	1	0	0	0	1	0	0	1	1	3	2	1	2	3	1	2	0	0	1	0	0	0	332	1036445	1.036445
	3	5	0	1	2	1	1	2	0	0	0	0	1	1	1	0	3	1	1	3	3	1	2	0	0	1	0	0	0	356	1055737	1.055737
	2	1	0	1	2	2	1		0	1		0	1	2	1	1	3	1	1	3	3	1	3	0	0	0	0	0	0	361	546539	.546539
	2	0	0	1	3	2	1	1	0	1	1	0	1	2	1	0	3	2	1	3	3	0	0	0	0	0	0	0	0	368	562709	.562709
	2	4	0	1	1	2	1		0	1	0	0	1	2	1	0	3	2	1	3	3	0	0	0	0	1	0	0	0	426	751923	.751923
	3	6	0	0	2	2	1		1	0		0	1	2	1	0	3	2	1	3	3	1	3	0	0	0	0	0	1	451	956806	.956806
	2	6	0	1	3	3	1	2	0	0		1	0	4	1	0	3	2	1	3	3	1	5	1	0	0	0	0	0	537	501030	.50103
	3	6	0	1	3	1	1	1	0	0	0	0	1	1	1	0	3	1	1	4	3	1	1	0	0	1	0	0	0	89	868584	.868584
	3	2	0	1	3	1	1	2	0	0	0	0	1	1	0	0	3	1	1	4	3	1	3	0	0	1	0	0	0	162	1557244	1.557244
	3	3	0	1	2	1	1		1	0	0	0	1	1	1	0	3	1	1	4	3	1	3	0	0	1	0	0	1	411	791127	.791127
	3	1	0	1	2	1	1		1	0	0	0	1	1	1	0	3	1	1	5	3	1	6	1	0	1	1	0	1	56	604068	.604068
	3	6	0	1	1	2	1		0	0		0	1	3	1	0	3	3	1	5	3	0	0	0	0	0	0	0	0	81	415581	.415581
	3	5	0	1	2	1	1		1	0		0	1	1	1	1	3	1	1	1	2	0	0	0	0	1	0	0	1	147	1567762	1.567762
	2	1	0	1	2	2	1		0	0	0	0	1	2	1	1	3	1	1	1	2	0	0	0	0	0	0	0	0	172	1355541	1.355541
	2	7	0	1	1	2	1	2	0	0	1	0	1	2	1	1	3	1	1	1	2	1	1	0	0	0	0	0	0	281	334225	.334225
	3	1	0	1	2	1	1		0	0		0	1	1	1	1	3	1	1	1	2	1	1	0	0	1	0	0	0	335	1007386	1.007386
	3	4	0	1	2	2	1		0	0	1	0	1	2	1	1	3	1	1	1	2	1	2	0	0	1	0	0	0	425	791348	.791348
	3	7	0	0	2	1	1	2	1	0		0	1	1	1	1	3	1	1	1	2	1	2	0	0	1	0	0	1	454	915731	.915731
	3	4	0	1	3	1	1	2	0	0	1	0	1	1	0	0	3	1	1	1	2	1	2	0	0	1	0	0	0	503	467114	.467114
	3	5	0	1	1	1	1	1	1	0		0	1	1	1	0	3	1	1	1	2	1	3	0	0	1	0	0	1	543	506938	.506938
	3	5	0	1	2	1	1		1	1		0	0	1	1	1	3	1	1	1	2	1	3	0	0	1	0	0	1	658	625289	.625289
	3	4	0	1	2	1	1		1	0	0	0	1	1	1	0	3	1	1	1	2	1	5	1	0	1	0	0	1	317	1090856	1.090856
	3	2	0	1	1	2	1		0	0	1	0	0	3	1	0	3	2	1	1	2	0	0	0	0	0	0	0	0	320	1055805	1.055805
	3	0	1	1	2	2	1		0	0	0	0	1	3	1	0	3	2	1	1	2	0	0	0	0	0	0	0	0	500	1299400	1.2994
	3	0	0	1	2	2	1	1	0	0	0	0	0	2	1	0	3	2	1	1	2	0	0	0	0	1	0	0	0	589	1169739	1.169739
	3	1	0	0	2	1	1	2	0	0	1	0	1	1	1	0	3	2	1	1	2	1	1	0	0	1	0	0	0	129	1558096	1.558096
	3	2	0	1	2	3	1		0	1	1	0	0	5	1	1	3	2	1	1	2	1	1	0	0	0	0	0	0	214	2364821	2.364821
	3	3	0	0	1	2	1		0	0	1	0	1	2	1	0	3	2	1	1	2	1	1	0	0	0	0	0	0	635	682876	.682876
	3	4	0	1	2	2	1		0	0	0	0	1	3	1	0	3	2	1	1	2	1	1	0	0	1	0	0	0	4	145449	.145449
	2	7	0	1	1	2	1		0	0	1	0	1	3	1	1	3	2	1	1	2	1	1	0	0	0	0	0	0	98	890855	.890855
	3	4	0	1	1	2	1		0	0	0	0	1	2	1	0	3	2	1	1	2	1	2	0	0	0	0	0	0	129	1558096	1.558096
	3	0	0	1	3	1	1		0	1	1	0	1	1	1	0	3	2	1	1	2	1	2	0	0	1	0	0	0	170	1515192	1.515192
	3	5	0	1	2	2	1	3	1	0	0	0	1	2	1	0	3	2	1	1	2	1	2	0	0	0	0	0	1	171	1242387	1.242387
	3	5	0	1	1	2	1	3	1	1	0	0	1	2	1	0	3	2	1	1	2	1	2	0	0	0	0	0	1	213	2343574	2.343574
	3	6	0	1	2	2	1		0	0	0	0	1	2	1	1	3	2	1	1	2	1	2	0	0	0	0	0	0	271	1638013	1.638013
	3	6	0	1	2	2	1		0	0	0	0	0	2	1	0	3	2	1	1	2	1	2	0	0	0	0	0	0	304	840780	.84078
	2	6	0	0	2	2	1	1	0	0		0	0	3	1	1	3	2	1	1	2	1	2	0	0	0	0	0	0	308	998179	.998179
	3	4	0	1	2	2	1		0	0	0	0	1	3	1	0	3	2	1	1	2	1	3	0	0	0	0	0	0	627	403963	.403963
	2	4	0	1	2	2	1	2	1	0	0	0	1	2	1	1	3	2	1	1	2	1	3	0	0	1	0	0	1	54	625050	.62505
	2	4	0	1	1	3	1	3	0	0	0	0	0	4	1	1	3	2	1	1	2	1	5	1	0	0	0	0	0	617	338740	.33874
	2	3	0	1	2	1	1	3	1	1		0	1	1	1	0	3	1	1	2	2	1	1	0	0	1	0	0	1	43	655158	.655158
	3	3	0	1	2	1	1		0	0	1	0	1	1	1	1	3	1	1	2	2	1	1	0	0	1	0	0	0	637	651132	.651132
	2	6	0	0	2	2	1		0	0	0	0	0	2	1	0	3	1	1	2	2	1	1	0	0	1	0	0	0	180	1463265	1.463265
	2	4	0	1	3	1	1		0	0	0	0	1	1	1	0	3	1	4	2	2	1	2	0	0	1	0	0	0	360	461985	.461985
	2	1	0	1	2	1	1	1	0	1		0	1	1	1	0	3	1	1	2	2	1	2	0	0	1	0	0	0	85	799146	.799146
	3	2	1	1	2	2	1	3	0	0		0	1	2	1	0	3	1	1	2	2	1	2	0	0	0	0	0	0	163	1621722	1.621722
	2	0	0	1	1	1	1		1	0	0	0	1	1	1	1	3	1	1	2	2	1	2	0	0	1	0	0	1	167	886367	.886367
	2	1	0	1	2	1	1		1	0		0	0	1	1	0	3	1	1	2	2	1	3	0	0	1	0	0	1	664	663740	.66374
	3	2	0	1	2	1	1	1	0	0		0	1	1	1	0	3	1	1	2	2	1	3	0	0	1	0	0	0	122	1623837	1.623837
	3	0	0	1	2	1	1		0	0		0	1	1	1	0	3	1	1	2	2	1	4	1	0	1	0	0	0	211	2411724	2.411724
	2	5	0	1	2	2	1		0	0		0	0	2	1	1	3	1	1	2	2	1	4	1	0	0	0	0	0	285	677243	.677243
	3	6	1	1	2	1	1	3	0	0		0	1	1	1	1	3	1	1	2	2	1	4	1	0	1	0	0	0	388	609525	.609525
	2	7	0	1	2	1	1		1	0	0	0	1	1	1	1	3	1	1	2	2	1	5	1	0	1	0	0	1	295	813238	.813238
	3	2	0	1	1	1	1	2	0	0	1	0	1	1	1	1	3	1	1	2	2	1	6	1	0	1	0	0	0	501	1354433	1.354433
	3	0	0	1	2	1	1	2	1	0	1	0	1	1	1	1	3	1	1	2	2	1	6	1	0	1	1	0	1	534	504969	.504969
[truncated: 1,840 more rows]
